# Supplementary material for: Analyzing Medicago spp. seed morphology using GWAS and machine learning
Source: Sci Rep. 2024 Jul 30;14:17588. doi: 10.1038/s41598-024-67790-4 (PMC11289399; doi:10.1038/s41598-024-67790-4)
Supplement: Supplementary file 2 — Supplementary Tables. [file 41598_2024_67790_MOESM2_ESM.xlsx]

## Sheet: S_1
ID	Trait_Model	Trait	Marker	Chrom	Position	Model	Imp
1	Area_size-rf	Area_size	S2_30087455	MtrunA17Chr2	30087455	rf	100
2	Area_size-rf	Area_size	S7_35895985	MtrunA17Chr7	35895985	rf	80.5798
3	Area_size-rf	Area_size	S8_5630837	MtrunA17Chr8	5630837	rf	73.1862
4	Area_size-svm	Area_size	S1_42931805	MtrunA17Chr1	42931805	svm	71.7693
5	Area_size-svm	Area_size	S2_30087455	MtrunA17Chr2	30087455	svm	87.2295
6	Area_size-svm	Area_size	S2_50337852	MtrunA17Chr2	50337852	svm	87.0397
7	Area_size-svm	Area_size	S2_511033	MtrunA17Chr2	511033	svm	89.2552
8	Area_size-svm	Area_size	S3_28592638	MtrunA17Chr3	28592638	svm	71.9433
9	Area_size-svm	Area_size	S4_26271230	MtrunA17Chr4	26271230	svm	84.7849
10	Area_size-svm	Area_size	S4_30219657	MtrunA17Chr4	30219657	svm	76.0113
11	Area_size-svm	Area_size	S7_35895985	MtrunA17Chr7	35895985	svm	76.644
12	Area_size-svm	Area_size	S7_42069120	MtrunA17Chr7	42069120	svm	70.4532
13	Area_size-svm	Area_size	S8_38001534	MtrunA17Chr8	38001534	svm	100
14	Area_size-svm	Area_size	S8_43075718	MtrunA17Chr8	43075718	svm	74.6067
15	Area_size-svm	Area_size	S8_43075752	MtrunA17Chr8	43075752	svm	74.6067
16	Area_size-svm	Area_size	S8_44715359	MtrunA17Chr8	44715359	svm	77.7408
17	Area_size-svm	Area_size	S8_45361946	MtrunA17Chr8	45361946	svm	71.4762
18	Area_size-svm	Area_size	S8_46680823	MtrunA17Chr8	46680823	svm	70.6908
19	Area_size-svm	Area_size	S8_48980489	MtrunA17Chr8	48980489	svm	79.3262
20	Area_size-svm	Area_size	S8_5630778	MtrunA17Chr8	5630778	svm	76.6383
21	Area_size-svm	Area_size	S8_5630837	MtrunA17Chr8	5630837	svm	76.8815
22	Area_size-xgb	Area_size	S3_38438358	MtrunA17Chr3	38438358	xgb	100
23	Area_size-xgb	Area_size	S8_38001534	MtrunA17Chr8	38001534	xgb	70.3515
24	Perimeter_length-rf	Perimeter_length	S2_30087455	MtrunA17Chr2	30087455	rf	100
25	Perimeter_length-rf	Perimeter_length	S7_35895985	MtrunA17Chr7	35895985	rf	81.2362
26	Perimeter_length-rf	Perimeter_length	S8_46680823	MtrunA17Chr8	46680823	rf	73.4793
27	Perimeter_length-rf	Perimeter_length	S8_5630778	MtrunA17Chr8	5630778	rf	89.5944
28	Perimeter_length-rf	Perimeter_length	S8_5630837	MtrunA17Chr8	5630837	rf	87.1629
29	Perimeter_length-svm	Perimeter_length	S1_26119791	MtrunA17Chr1	26119791	svm	76.1853
30	Perimeter_length-svm	Perimeter_length	S1_39452755	MtrunA17Chr1	39452755	svm	74.4862
31	Perimeter_length-svm	Perimeter_length	S1_42931805	MtrunA17Chr1	42931805	svm	86.0644
32	Perimeter_length-svm	Perimeter_length	S2_30087455	MtrunA17Chr2	30087455	svm	85.5976
33	Perimeter_length-svm	Perimeter_length	S2_50337852	MtrunA17Chr2	50337852	svm	92.5418
34	Perimeter_length-svm	Perimeter_length	S2_511033	MtrunA17Chr2	511033	svm	87.7438
35	Perimeter_length-svm	Perimeter_length	S3_28592638	MtrunA17Chr3	28592638	svm	76.3836
36	Perimeter_length-svm	Perimeter_length	S4_26271230	MtrunA17Chr4	26271230	svm	100
37	Perimeter_length-svm	Perimeter_length	S4_28019616	MtrunA17Chr4	28019616	svm	75.2867
38	Perimeter_length-svm	Perimeter_length	S4_30219657	MtrunA17Chr4	30219657	svm	82.5822
39	Perimeter_length-svm	Perimeter_length	S4_3492202	MtrunA17Chr4	3492202	svm	70.1043
40	Perimeter_length-svm	Perimeter_length	S4_51231864	MtrunA17Chr4	51231864	svm	73.0281
41	Perimeter_length-svm	Perimeter_length	S5_9586965	MtrunA17Chr5	9586965	svm	77.4434
42	Perimeter_length-svm	Perimeter_length	S7_35895985	MtrunA17Chr7	35895985	svm	73.3207
43	Perimeter_length-svm	Perimeter_length	S7_42069120	MtrunA17Chr7	42069120	svm	78.4119
44	Perimeter_length-svm	Perimeter_length	S8_16820729	MtrunA17Chr8	16820729	svm	73.1792
45	Perimeter_length-svm	Perimeter_length	S8_38001534	MtrunA17Chr8	38001534	svm	90.5171
46	Perimeter_length-svm	Perimeter_length	S8_42882549	MtrunA17Chr8	42882549	svm	73.4348
47	Perimeter_length-svm	Perimeter_length	S8_43075718	MtrunA17Chr8	43075718	svm	81.5958
48	Perimeter_length-svm	Perimeter_length	S8_43075752	MtrunA17Chr8	43075752	svm	81.5958
49	Perimeter_length-svm	Perimeter_length	S8_44103435	MtrunA17Chr8	44103435	svm	74.4023
50	Perimeter_length-svm	Perimeter_length	S8_44715359	MtrunA17Chr8	44715359	svm	77.1123
51	Perimeter_length-svm	Perimeter_length	S8_45361946	MtrunA17Chr8	45361946	svm	81.9824
52	Perimeter_length-svm	Perimeter_length	S8_46680823	MtrunA17Chr8	46680823	svm	88.1898
53	Perimeter_length-svm	Perimeter_length	S8_48980489	MtrunA17Chr8	48980489	svm	93.2175
54	Perimeter_length-svm	Perimeter_length	S8_5630778	MtrunA17Chr8	5630778	svm	79.5554
55	Perimeter_length-svm	Perimeter_length	S8_5630837	MtrunA17Chr8	5630837	svm	79.2909
56	Perimeter_length-xgb	Perimeter_length	S1_20180749	MtrunA17Chr1	20180749	xgb	87.3368
57	Perimeter_length-xgb	Perimeter_length	S1_6895349	MtrunA17Chr1	6895349	xgb	79.0831
58	Perimeter_length-xgb	Perimeter_length	S3_38438358	MtrunA17Chr3	38438358	xgb	86.3111
59	Perimeter_length-xgb	Perimeter_length	S4_26271230	MtrunA17Chr4	26271230	xgb	87.2949
60	Perimeter_length-xgb	Perimeter_length	S8_46680823	MtrunA17Chr8	46680823	xgb	100
61	Length-rf	Length	S1_6895349	MtrunA17Chr1	6895349	rf	100
62	Length-rf	Length	S6_34214528	MtrunA17Chr6	34214528	rf	77.9076
63	Length-rf	Length	S8_41239732	MtrunA17Chr8	41239732	rf	74.272
64	Length-rf	Length	S8_41467522	MtrunA17Chr8	41467522	rf	94.0041
65	Length-rf	Length	S8_46680823	MtrunA17Chr8	46680823	rf	73.5783
66	Length-rf	Length	S8_5630778	MtrunA17Chr8	5630778	rf	85.6649
67	Length-svm	Length	S1_26119791	MtrunA17Chr1	26119791	svm	80.7637
68	Length-svm	Length	S1_39452755	MtrunA17Chr1	39452755	svm	76.7357
69	Length-svm	Length	S1_42931805	MtrunA17Chr1	42931805	svm	87.6333
70	Length-svm	Length	S1_42950295	MtrunA17Chr1	42950295	svm	70.6817
71	Length-svm	Length	S2_48894753	MtrunA17Chr2	48894753	svm	70.6223
72	Length-svm	Length	S2_50337852	MtrunA17Chr2	50337852	svm	87.269
73	Length-svm	Length	S2_511033	MtrunA17Chr2	511033	svm	77.1498
74	Length-svm	Length	S3_28592638	MtrunA17Chr3	28592638	svm	72.5908
75	Length-svm	Length	S4_26271230	MtrunA17Chr4	26271230	svm	100
76	Length-svm	Length	S4_28019616	MtrunA17Chr4	28019616	svm	73.9634
77	Length-svm	Length	S4_30219657	MtrunA17Chr4	30219657	svm	76.7707
78	Length-svm	Length	S4_3492202	MtrunA17Chr4	3492202	svm	70.9113
79	Length-svm	Length	S4_36471579	MtrunA17Chr4	36471579	svm	71.132
80	Length-svm	Length	S4_51231864	MtrunA17Chr4	51231864	svm	75.731
81	Length-svm	Length	S5_9586965	MtrunA17Chr5	9586965	svm	74.4692
82	Length-svm	Length	S7_42069120	MtrunA17Chr7	42069120	svm	72.4998
83	Length-svm	Length	S8_16820729	MtrunA17Chr8	16820729	svm	76.8511
84	Length-svm	Length	S8_42882549	MtrunA17Chr8	42882549	svm	73.9537
85	Length-svm	Length	S8_43075718	MtrunA17Chr8	43075718	svm	76.8739
86	Length-svm	Length	S8_43075752	MtrunA17Chr8	43075752	svm	76.8739
87	Length-svm	Length	S8_44103435	MtrunA17Chr8	44103435	svm	76.2505
88	Length-svm	Length	S8_45361946	MtrunA17Chr8	45361946	svm	80.2137
89	Length-svm	Length	S8_46680823	MtrunA17Chr8	46680823	svm	98.9817
90	Length-svm	Length	S8_46680869	MtrunA17Chr8	46680869	svm	81.147
91	Length-svm	Length	S8_48980489	MtrunA17Chr8	48980489	svm	92.812
92	Length-svm	Length	S8_5630778	MtrunA17Chr8	5630778	svm	71.1909
93	Length-svm	Length	S8_5630837	MtrunA17Chr8	5630837	svm	70.6533
94	Length-xgb	Length	S1_20180749	MtrunA17Chr1	20180749	xgb	70.3616
95	Length-xgb	Length	S1_24511302	MtrunA17Chr1	24511302	xgb	71.8943
96	Length-xgb	Length	S1_43943352	MtrunA17Chr1	43943352	xgb	91.9063
97	Length-xgb	Length	S8_25904839	MtrunA17Chr8	25904839	xgb	100
98	Length-xgb	Length	S8_5630778	MtrunA17Chr8	5630778	xgb	78.6066
99	Width-rf	Width	S2_30087455	MtrunA17Chr2	30087455	rf	100
100	Width-svm	Width	S2_30087455	MtrunA17Chr2	30087455	svm	94.1403
101	Width-svm	Width	S2_511033	MtrunA17Chr2	511033	svm	81.3903
102	Width-svm	Width	S7_35895985	MtrunA17Chr7	35895985	svm	79.2192
103	Width-svm	Width	S8_38001534	MtrunA17Chr8	38001534	svm	100
104	Width-xgb	Width	S2_30087455	MtrunA17Chr2	30087455	xgb	100
105	Width-xgb	Width	S5_6950115	MtrunA17Chr5	6950115	xgb	87.8028
106	Width-xgb	Width	S7_35895985	MtrunA17Chr7	35895985	xgb	72.3753
107	Width-xgb	Width	S8_5630778	MtrunA17Chr8	5630778	xgb	83.8709
108	Length_to_width_ratio-rf	Length_to_width_ratio	S6_37533428	MtrunA17Chr6	37533428	rf	70.9918
109	Length_to_width_ratio-rf	Length_to_width_ratio	S8_32190550	MtrunA17Chr8	32190550	rf	100
110	Length_to_width_ratio-svm	Length_to_width_ratio	S4_36627272	MtrunA17Chr4	36627272	svm	72.0594
111	Length_to_width_ratio-svm	Length_to_width_ratio	S4_45012974	MtrunA17Chr4	45012974	svm	74.85
112	Length_to_width_ratio-svm	Length_to_width_ratio	S4_46214508	MtrunA17Chr4	46214508	svm	71.4777
113	Length_to_width_ratio-svm	Length_to_width_ratio	S5_17213722	MtrunA17Chr5	17213722	svm	74.094
114	Length_to_width_ratio-svm	Length_to_width_ratio	S6_32776410	MtrunA17Chr6	32776410	svm	80.8569
115	Length_to_width_ratio-svm	Length_to_width_ratio	S6_37533428	MtrunA17Chr6	37533428	svm	74.537
116	Length_to_width_ratio-svm	Length_to_width_ratio	S8_37990571	MtrunA17Chr8	37990571	svm	100
117	Length_to_width_ratio-svm	Length_to_width_ratio	S8_37990577	MtrunA17Chr8	37990577	svm	100
118	Length_to_width_ratio-svm	Length_to_width_ratio	S8_38001534	MtrunA17Chr8	38001534	svm	74.7286
119	Length_to_width_ratio-svm	Length_to_width_ratio	S8_4148955	MtrunA17Chr8	4148955	svm	71.3781
120	Length_to_width_ratio-svm	Length_to_width_ratio	S8_46601942	MtrunA17Chr8	46601942	svm	77.9061
121	Length_to_width_ratio-xgb	Length_to_width_ratio	S1_22524658	MtrunA17Chr1	22524658	xgb	97.4651
122	Length_to_width_ratio-xgb	Length_to_width_ratio	S1_3115172	MtrunA17Chr1	3115172	xgb	74.0136
123	Length_to_width_ratio-xgb	Length_to_width_ratio	S1_51383049	MtrunA17Chr1	51383049	xgb	80.7158
124	Length_to_width_ratio-xgb	Length_to_width_ratio	S1_5727440	MtrunA17Chr1	5727440	xgb	74.21
125	Length_to_width_ratio-xgb	Length_to_width_ratio	S2_2722053	MtrunA17Chr2	2722053	xgb	81.1149
126	Length_to_width_ratio-xgb	Length_to_width_ratio	S2_34310008	MtrunA17Chr2	34310008	xgb	98.4603
127	Length_to_width_ratio-xgb	Length_to_width_ratio	S2_48862286	MtrunA17Chr2	48862286	xgb	75.4782
128	Length_to_width_ratio-xgb	Length_to_width_ratio	S3_5559079	MtrunA17Chr3	5559079	xgb	81.5313
129	Length_to_width_ratio-xgb	Length_to_width_ratio	S4_36565868	MtrunA17Chr4	36565868	xgb	100
130	Length_to_width_ratio-xgb	Length_to_width_ratio	S4_47016750	MtrunA17Chr4	47016750	xgb	71.6318
131	Length_to_width_ratio-xgb	Length_to_width_ratio	S4_57150041	MtrunA17Chr4	57150041	xgb	79.1361
132	Length_to_width_ratio-xgb	Length_to_width_ratio	S5_10411951	MtrunA17Chr5	10411951	xgb	75.1402
133	Length_to_width_ratio-xgb	Length_to_width_ratio	S5_25320154	MtrunA17Chr5	25320154	xgb	95.107
134	Length_to_width_ratio-xgb	Length_to_width_ratio	S6_32776410	MtrunA17Chr6	32776410	xgb	76.4684
135	Length_to_width_ratio-xgb	Length_to_width_ratio	S6_4514495	MtrunA17Chr6	4514495	xgb	75.4385
136	Length_to_width_ratio-xgb	Length_to_width_ratio	S8_37990571	MtrunA17Chr8	37990571	xgb	82.0794
137	Circularity-rf	Circularity	S1_15012409	MtrunA17Chr1	15012409	rf	70.6963
138	Circularity-rf	Circularity	S3_15821527	MtrunA17Chr3	15821527	rf	95.8282
139	Circularity-rf	Circularity	S3_48074261	MtrunA17Chr3	48074261	rf	89.1778
140	Circularity-rf	Circularity	S4_2073588	MtrunA17Chr4	2073588	rf	87.6496
141	Circularity-rf	Circularity	S7_40127973	MtrunA17Chr7	40127973	rf	75.921
142	Circularity-rf	Circularity	S7_42334476	MtrunA17Chr7	42334476	rf	71.5287
143	Circularity-rf	Circularity	S8_33074125	MtrunA17Chr8	33074125	rf	100
144	Circularity-svm	Circularity	S1_15012409	MtrunA17Chr1	15012409	svm	76.7997
145	Circularity-svm	Circularity	S1_15165764	MtrunA17Chr1	15165764	svm	80.3334
146	Circularity-svm	Circularity	S2_21208886	MtrunA17Chr2	21208886	svm	74.1465
147	Circularity-svm	Circularity	S2_21208924	MtrunA17Chr2	21208924	svm	74.1465
148	Circularity-svm	Circularity	S3_12764741	MtrunA17Chr3	12764741	svm	75.3905
149	Circularity-svm	Circularity	S3_37107859	MtrunA17Chr3	37107859	svm	72.1893
150	Circularity-svm	Circularity	S3_5559079	MtrunA17Chr3	5559079	svm	74.6115
151	Circularity-svm	Circularity	S3_58047326	MtrunA17Chr3	58047326	svm	74.9302
152	Circularity-svm	Circularity	S3_58047344	MtrunA17Chr3	58047344	svm	71.635
153	Circularity-svm	Circularity	S3_58047347	MtrunA17Chr3	58047347	svm	88.2556
154	Circularity-svm	Circularity	S4_2073588	MtrunA17Chr4	2073588	svm	73.3735
155	Circularity-svm	Circularity	S4_34646695	MtrunA17Chr4	34646695	svm	78.5936
156	Circularity-svm	Circularity	S4_34646705	MtrunA17Chr4	34646705	svm	78.5936
157	Circularity-svm	Circularity	S5_34761504	MtrunA17Chr5	34761504	svm	84.4986
158	Circularity-svm	Circularity	S5_644481	MtrunA17Chr5	644481	svm	94.2838
159	Circularity-svm	Circularity	S6_30878448	MtrunA17Chr6	30878448	svm	86.1973
160	Circularity-svm	Circularity	S6_32776410	MtrunA17Chr6	32776410	svm	73.124
161	Circularity-svm	Circularity	S6_36008534	MtrunA17Chr6	36008534	svm	97.8159
162	Circularity-svm	Circularity	S6_37533428	MtrunA17Chr6	37533428	svm	79.4854
163	Circularity-svm	Circularity	S6_40633129	MtrunA17Chr6	40633129	svm	74.0169
164	Circularity-svm	Circularity	S7_2630547	MtrunA17Chr7	2630547	svm	73.2036
165	Circularity-svm	Circularity	S7_3905784	MtrunA17Chr7	3905784	svm	73.0225
166	Circularity-svm	Circularity	S7_41449763	MtrunA17Chr7	41449763	svm	74.2106
167	Circularity-svm	Circularity	S7_41474622	MtrunA17Chr7	41474622	svm	80.4972
168	Circularity-svm	Circularity	S7_46111873	MtrunA17Chr7	46111873	svm	100
169	Circularity-svm	Circularity	S8_18760916	MtrunA17Chr8	18760916	svm	70.6078
170	Circularity-svm	Circularity	S8_31773543	MtrunA17Chr8	31773543	svm	86.672
171	Circularity-svm	Circularity	S8_32190550	MtrunA17Chr8	32190550	svm	76.9548
172	Circularity-svm	Circularity	S8_37990571	MtrunA17Chr8	37990571	svm	86.9447
173	Circularity-svm	Circularity	S8_37990577	MtrunA17Chr8	37990577	svm	86.9447
174	Circularity-svm	Circularity	S8_38001534	MtrunA17Chr8	38001534	svm	92.8036
175	Circularity-svm	Circularity	S8_4148955	MtrunA17Chr8	4148955	svm	78.1902
176	Circularity-svm	Circularity	S8_9233416	MtrunA17Chr8	9233416	svm	77.4895
177	Circularity-xgb	Circularity	S1_15012409	MtrunA17Chr1	15012409	xgb	72.7376
178	Circularity-xgb	Circularity	S2_50768102	MtrunA17Chr2	50768102	xgb	81.362
179	Circularity-xgb	Circularity	S3_55305022	MtrunA17Chr3	55305022	xgb	73.2258
180	Circularity-xgb	Circularity	S4_13679765	MtrunA17Chr4	13679765	xgb	100
181	Circularity-xgb	Circularity	S5_644481	MtrunA17Chr5	644481	xgb	71.9604
182	Circularity-xgb	Circularity	S6_36008534	MtrunA17Chr6	36008534	xgb	73.2069
183	Circularity-xgb	Circularity	S7_2630547	MtrunA17Chr7	2630547	xgb	74.476
184	Circularity-xgb	Circularity	S7_36063514	MtrunA17Chr7	36063514	xgb	76.7667
185	Circularity-xgb	Circularity	S8_12842761	MtrunA17Chr8	12842761	xgb	75.5498
186	Distance_between_IS_and_CG-rf	Distance_between_IS_and_CG	S3_36408970	MtrunA17Chr3	36408970	rf	80.4647
187	Distance_between_IS_and_CG-rf	Distance_between_IS_and_CG	S3_54659122	MtrunA17Chr3	54659122	rf	75.8998
188	Distance_between_IS_and_CG-rf	Distance_between_IS_and_CG	S3_55020605	MtrunA17Chr3	55020605	rf	74.0115
189	Distance_between_IS_and_CG-rf	Distance_between_IS_and_CG	S5_12565191	MtrunA17Chr5	12565191	rf	71.7673
190	Distance_between_IS_and_CG-rf	Distance_between_IS_and_CG	S5_40144448	MtrunA17Chr5	40144448	rf	73.628
191	Distance_between_IS_and_CG-rf	Distance_between_IS_and_CG	S8_31510365	MtrunA17Chr8	31510365	rf	77.2397
192	Distance_between_IS_and_CG-rf	Distance_between_IS_and_CG	S8_42882549	MtrunA17Chr8	42882549	rf	98.1617
193	Distance_between_IS_and_CG-rf	Distance_between_IS_and_CG	S8_44103435	MtrunA17Chr8	44103435	rf	76.2253
194	Distance_between_IS_and_CG-rf	Distance_between_IS_and_CG	S8_45361946	MtrunA17Chr8	45361946	rf	97.5418
195	Distance_between_IS_and_CG-rf	Distance_between_IS_and_CG	S8_46680823	MtrunA17Chr8	46680823	rf	100
196	Distance_between_IS_and_CG-svm	Distance_between_IS_and_CG	S1_6510001	MtrunA17Chr1	6510001	svm	74.4554
197	Distance_between_IS_and_CG-svm	Distance_between_IS_and_CG	S3_24696576	MtrunA17Chr3	24696576	svm	86.1272
198	Distance_between_IS_and_CG-svm	Distance_between_IS_and_CG	S3_3020270	MtrunA17Chr3	3020270	svm	70.226
199	Distance_between_IS_and_CG-svm	Distance_between_IS_and_CG	S3_36150984	MtrunA17Chr3	36150984	svm	72.1462
200	Distance_between_IS_and_CG-svm	Distance_between_IS_and_CG	S3_55020605	MtrunA17Chr3	55020605	svm	87.1531
201	Distance_between_IS_and_CG-svm	Distance_between_IS_and_CG	S5_12565191	MtrunA17Chr5	12565191	svm	89.8009
202	Distance_between_IS_and_CG-svm	Distance_between_IS_and_CG	S5_35594870	MtrunA17Chr5	35594870	svm	80.8459
203	Distance_between_IS_and_CG-svm	Distance_between_IS_and_CG	S6_32776410	MtrunA17Chr6	32776410	svm	73.7336
204	Distance_between_IS_and_CG-svm	Distance_between_IS_and_CG	S7_2772273	MtrunA17Chr7	2772273	svm	73.8076
205	Distance_between_IS_and_CG-svm	Distance_between_IS_and_CG	S7_51166920	MtrunA17Chr7	51166920	svm	71.0462
206	Distance_between_IS_and_CG-svm	Distance_between_IS_and_CG	S8_42882549	MtrunA17Chr8	42882549	svm	74.339
207	Distance_between_IS_and_CG-svm	Distance_between_IS_and_CG	S8_44103435	MtrunA17Chr8	44103435	svm	87.5855
208	Distance_between_IS_and_CG-svm	Distance_between_IS_and_CG	S8_45361946	MtrunA17Chr8	45361946	svm	100
209	Distance_between_IS_and_CG-svm	Distance_between_IS_and_CG	S8_46680823	MtrunA17Chr8	46680823	svm	78.3216
210	Distance_between_IS_and_CG-xgb	Distance_between_IS_and_CG	S5_12565191	MtrunA17Chr5	12565191	xgb	100
211	Brightness-rf	Brightness	S1_34526748	MtrunA17Chr1	34526748	rf	100
212	Brightness-rf	Brightness	S1_44363612	MtrunA17Chr1	44363612	rf	94.2036
213	Brightness-rf	Brightness	S5_44294321	MtrunA17Chr5	44294321	rf	75.6302
214	Brightness-rf	Brightness	S7_33375673	MtrunA17Chr7	33375673	rf	89.3355
215	Brightness-svm	Brightness	S1_34526748	MtrunA17Chr1	34526748	svm	100
216	Brightness-svm	Brightness	S4_26271230	MtrunA17Chr4	26271230	svm	92.0105
217	Brightness-svm	Brightness	S4_49971524	MtrunA17Chr4	49971524	svm	72.8311
218	Brightness-svm	Brightness	S5_16736847	MtrunA17Chr5	16736847	svm	74.4862
219	Brightness-svm	Brightness	S5_40817265	MtrunA17Chr5	40817265	svm	72.8106
220	Brightness-svm	Brightness	S6_12025775	MtrunA17Chr6	12025775	svm	70.3713
221	Brightness-svm	Brightness	S6_32776358	MtrunA17Chr6	32776358	svm	76.4031
222	Brightness-svm	Brightness	S7_33375673	MtrunA17Chr7	33375673	svm	89.2
223	Brightness-svm	Brightness	S7_35996343	MtrunA17Chr7	35996343	svm	74.1601
224	Brightness-svm	Brightness	S8_24216994	MtrunA17Chr8	24216994	svm	76.5233
225	Brightness-xgb	Brightness	S1_10087570	MtrunA17Chr1	10087570	xgb	75.3233
226	Brightness-xgb	Brightness	S1_15909261	MtrunA17Chr1	15909261	xgb	100
227	Brightness-xgb	Brightness	S7_2612588	MtrunA17Chr7	2612588	xgb	92.7488
228	Brightness-xgb	Brightness	S7_33348705	MtrunA17Chr7	33348705	xgb	71.0558
229	Brightness-xgb	Brightness	S7_33375673	MtrunA17Chr7	33375673	xgb	77.6095
230	Red_color_intensity-rf	Red_color_intensity	S2_46969167	MtrunA17Chr2	46969167	rf	73.098
231	Red_color_intensity-rf	Red_color_intensity	S5_30300171	MtrunA17Chr5	30300171	rf	92.474
232	Red_color_intensity-rf	Red_color_intensity	S7_33375673	MtrunA17Chr7	33375673	rf	100
233	Red_color_intensity-svm	Red_color_intensity	S1_34526748	MtrunA17Chr1	34526748	svm	87.7525
234	Red_color_intensity-svm	Red_color_intensity	S4_26271230	MtrunA17Chr4	26271230	svm	76.191
235	Red_color_intensity-svm	Red_color_intensity	S4_49971524	MtrunA17Chr4	49971524	svm	73.8809
236	Red_color_intensity-svm	Red_color_intensity	S7_33375673	MtrunA17Chr7	33375673	svm	100
237	Red_color_intensity-svm	Red_color_intensity	S8_24216994	MtrunA17Chr8	24216994	svm	71.1839
238	Red_color_intensity-xgb	Red_color_intensity	S8_24216994	MtrunA17Chr8	24216994	xgb	100
239	Green_color_intensity-rf	Green_color_intensity	S2_14216770	MtrunA17Chr2	14216770	rf	79.81
240	Green_color_intensity-rf	Green_color_intensity	S3_21931794	MtrunA17Chr3	21931794	rf	77.2042
241	Green_color_intensity-rf	Green_color_intensity	S3_27482670	MtrunA17Chr3	27482670	rf	71.7109
242	Green_color_intensity-rf	Green_color_intensity	S3_58052853	MtrunA17Chr3	58052853	rf	70.2966
243	Green_color_intensity-rf	Green_color_intensity	S4_19463466	MtrunA17Chr4	19463466	rf	72.8853
244	Green_color_intensity-rf	Green_color_intensity	S4_40306534	MtrunA17Chr4	40306534	rf	86.2443
245	Green_color_intensity-rf	Green_color_intensity	S4_47016782	MtrunA17Chr4	47016782	rf	70.3785
246	Green_color_intensity-rf	Green_color_intensity	S4_5504048	MtrunA17Chr4	5504048	rf	77.7177
247	Green_color_intensity-rf	Green_color_intensity	S4_57150061	MtrunA17Chr4	57150061	rf	98.3211
248	Green_color_intensity-rf	Green_color_intensity	S5_30300171	MtrunA17Chr5	30300171	rf	100
249	Green_color_intensity-rf	Green_color_intensity	S6_12948160	MtrunA17Chr6	12948160	rf	72.8006
250	Green_color_intensity-rf	Green_color_intensity	S6_32776358	MtrunA17Chr6	32776358	rf	73.2624
251	Green_color_intensity-rf	Green_color_intensity	S7_31737251	MtrunA17Chr7	31737251	rf	76.1889
252	Green_color_intensity-rf	Green_color_intensity	S8_39835338	MtrunA17Chr8	39835338	rf	89.9375
253	Green_color_intensity-rf	Green_color_intensity	S8_5125228	MtrunA17Chr8	5125228	rf	93.4564
254	Green_color_intensity-svm	Green_color_intensity	S1_34526748	MtrunA17Chr1	34526748	svm	95.2188
255	Green_color_intensity-svm	Green_color_intensity	S2_2755761	MtrunA17Chr2	2755761	svm	71.216
256	Green_color_intensity-svm	Green_color_intensity	S4_26271230	MtrunA17Chr4	26271230	svm	100
257	Green_color_intensity-svm	Green_color_intensity	S5_16736847	MtrunA17Chr5	16736847	svm	80.5151
258	Green_color_intensity-svm	Green_color_intensity	S5_40817265	MtrunA17Chr5	40817265	svm	80.014
259	Green_color_intensity-svm	Green_color_intensity	S6_32776358	MtrunA17Chr6	32776358	svm	71.7686
260	Green_color_intensity-svm	Green_color_intensity	S7_35996343	MtrunA17Chr7	35996343	svm	72.55
261	Green_color_intensity-xgb	Green_color_intensity	S2_31307846	MtrunA17Chr2	31307846	xgb	96.4509
262	Green_color_intensity-xgb	Green_color_intensity	S8_36018001	MtrunA17Chr8	36018001	xgb	100
263	Blue_color_intensity-rf	Blue_color_intensity	S1_44363612	MtrunA17Chr1	44363612	rf	94.511
264	Blue_color_intensity-rf	Blue_color_intensity	S3_33270131	MtrunA17Chr3	33270131	rf	76.2742
265	Blue_color_intensity-rf	Blue_color_intensity	S3_55785045	MtrunA17Chr3	55785045	rf	86.0815
266	Blue_color_intensity-rf	Blue_color_intensity	S4_48738771	MtrunA17Chr4	48738771	rf	81.8226
267	Blue_color_intensity-rf	Blue_color_intensity	S4_61751262	MtrunA17Chr4	61751262	rf	71.5041
268	Blue_color_intensity-rf	Blue_color_intensity	S7_20687985	MtrunA17Chr7	20687985	rf	70.2926
269	Blue_color_intensity-rf	Blue_color_intensity	S7_8603766	MtrunA17Chr7	8603766	rf	75.8188
270	Blue_color_intensity-rf	Blue_color_intensity	S8_15303363	MtrunA17Chr8	15303363	rf	71.3031
271	Blue_color_intensity-rf	Blue_color_intensity	S8_2878225	MtrunA17Chr8	2878225	rf	100
272	Blue_color_intensity-svm	Blue_color_intensity	S1_28295963	MtrunA17Chr1	28295963	svm	74.6578
273	Blue_color_intensity-svm	Blue_color_intensity	S1_44363612	MtrunA17Chr1	44363612	svm	73.5874
274	Blue_color_intensity-svm	Blue_color_intensity	S1_8370174	MtrunA17Chr1	8370174	svm	76.9983
275	Blue_color_intensity-svm	Blue_color_intensity	S2_13083743	MtrunA17Chr2	13083743	svm	71.5408
276	Blue_color_intensity-svm	Blue_color_intensity	S2_18944779	MtrunA17Chr2	18944779	svm	72.7661
277	Blue_color_intensity-svm	Blue_color_intensity	S2_18944803	MtrunA17Chr2	18944803	svm	72.7661
278	Blue_color_intensity-svm	Blue_color_intensity	S2_2755761	MtrunA17Chr2	2755761	svm	75.4082
279	Blue_color_intensity-svm	Blue_color_intensity	S3_35216271	MtrunA17Chr3	35216271	svm	85.8138
280	Blue_color_intensity-svm	Blue_color_intensity	S3_38583646	MtrunA17Chr3	38583646	svm	73.3948
281	Blue_color_intensity-svm	Blue_color_intensity	S3_40794644	MtrunA17Chr3	40794644	svm	78.64
282	Blue_color_intensity-svm	Blue_color_intensity	S4_39761902	MtrunA17Chr4	39761902	svm	70.1111
283	Blue_color_intensity-svm	Blue_color_intensity	S4_44169038	MtrunA17Chr4	44169038	svm	72.965
284	Blue_color_intensity-svm	Blue_color_intensity	S4_48738771	MtrunA17Chr4	48738771	svm	99.7596
285	Blue_color_intensity-svm	Blue_color_intensity	S4_61751262	MtrunA17Chr4	61751262	svm	82.8429
286	Blue_color_intensity-svm	Blue_color_intensity	S5_12565152	MtrunA17Chr5	12565152	svm	72.2798
287	Blue_color_intensity-svm	Blue_color_intensity	S5_24556491	MtrunA17Chr5	24556491	svm	86.1517
288	Blue_color_intensity-svm	Blue_color_intensity	S5_44547298	MtrunA17Chr5	44547298	svm	70.9495
289	Blue_color_intensity-svm	Blue_color_intensity	S6_12025775	MtrunA17Chr6	12025775	svm	81.1579
290	Blue_color_intensity-svm	Blue_color_intensity	S6_12025782	MtrunA17Chr6	12025782	svm	81.3298
291	Blue_color_intensity-svm	Blue_color_intensity	S6_15876303	MtrunA17Chr6	15876303	svm	72.6664
292	Blue_color_intensity-svm	Blue_color_intensity	S6_8007122	MtrunA17Chr6	8007122	svm	79.845
293	Blue_color_intensity-svm	Blue_color_intensity	S7_22302428	MtrunA17Chr7	22302428	svm	100
294	Blue_color_intensity-svm	Blue_color_intensity	S8_32863961	MtrunA17Chr8	32863961	svm	85.2106
295	Blue_color_intensity-svm	Blue_color_intensity	S8_38557711	MtrunA17Chr8	38557711	svm	85.0688
296	Blue_color_intensity-svm	Blue_color_intensity	S8_39835330	MtrunA17Chr8	39835330	svm	86.6676
297	Blue_color_intensity-svm	Blue_color_intensity	S8_41898898	MtrunA17Chr8	41898898	svm	81.5133
298	Blue_color_intensity-xgb	Blue_color_intensity	S4_14322053	MtrunA17Chr4	14322053	xgb	98.6503
299	Blue_color_intensity-xgb	Blue_color_intensity	S4_48738771	MtrunA17Chr4	48738771	xgb	95.9805
300	Blue_color_intensity-xgb	Blue_color_intensity	S6_12025782	MtrunA17Chr6	12025782	xgb	100
301	Blue_color_intensity-xgb	Blue_color_intensity	S7_8603766	MtrunA17Chr7	8603766	xgb	91.6667

## Sheet: S_2
Trait	RF	SVM	XGB	Total	Total-diff
Area size	3	18	2	23	19
Blue	9	26	4	39	33
Brightness	4	10	5	19	16
Circularity	7	33	9	49	43
Green	10	14	1	25	18
IS to CG	15	7	2	24	23
L-W ratio	6	27	5	38	35
Length	2	11	16	29	26
Per length	5	27	5	37	30
Red	3	5	1	9	7
Width	1	4	4	9	6
Total	65	182	54	301	256
				60.4651

## Sheet: S_3
Marker	Trait	RF	SVM	XGB
S1_15012409	Circularity	70.6963	76.7997	72.7376
S1_34526748	Brightness	100	100	−
S1_44363612	Blue_color_intensity	94.511	73.5874	−
S2_30087455	Area_size	100	87.2295	−
S2_30087455	Perimeter_length	100	85.5976	−
S2_30087455	Width	100	94.1403	100
S3_55020605	Distance_between_IS_and_CG	74.0115	87.1531	−
S4_2073588	Circularity	87.6496	73.3735	−
S4_26271230	Perimeter_length	−	100	87.2949
S4_48738771	Blue_color_intensity	81.8226	99.7596	95.9805
S4_61751262	Blue_color_intensity	71.5041	82.8429	−
S5_12565191	Distance_between_IS_and_CG	71.7673	89.8009	100
S5_644481	Circularity	−	94.2838	71.9604
S6_12025782	Blue_color_intensity	−	81.3298	100
S6_32776358	Green_color_intensity	73.2624	71.7686	−
S6_32776410	Length_to_width_ratio	−	80.8569	76.4684
S6_36008534	Circularity	−	97.8159	73.2069
S6_37533428	Length_to_width_ratio	70.9918	74.537	−
S7_2630547	Circularity	−	73.2036	74.476
S7_33375673	Brightness	89.3355	89.2	77.6095
S7_33375673	Red_color_intensity	100	100	−
S7_35895985	Area_size	80.5798	76.644	−
S7_35895985	Perimeter_length	81.2362	73.3207	−
S7_35895985	Width	−	79.2192	72.3753
S7_8603766	Blue_color_intensity	75.8188	−	91.6667
S8_24216994	Red_color_intensity	−	71.1839	100
S8_37990571	Length_to_width_ratio	−	100	82.0794
S8_38001534	Area_size	−	100	70.3515
S8_42882549	Distance_between_IS_and_CG	98.1617	74.339	−
S8_44103435	Distance_between_IS_and_CG	76.2253	87.5855	−
S8_45361946	Distance_between_IS_and_CG	97.5418	100	−
S8_46680823	Distance_between_IS_and_CG	100	78.3216	−
S8_46680823	Length	73.5783	98.9817	−
S8_46680823	Perimeter_length	73.4793	88.1898	100
S8_5630778	Length	85.6649	71.1909	78.6066
S8_5630778	Perimeter_length	89.5944	79.5554	−
S8_5630837	Area_size	73.1862	76.8815	−
S8_5630837	Perimeter_length	87.1629	79.2909	−
Area_size	4
Blue_color_intensity	5
Brightness	2
Circularity	5
Distance_between_IS_and_CG	6
Green_color_intensity	1
Length	2
Length_to_width_ratio	3
Perimeter_length	6
Red_color_intensity	2
Width	2
S2_30087455
S7_33375673
S7_35895985
S8_46680823
S8_5630778
S8_5630837

## Sheet: S_4
Marker	Trait	Gene ID	Protein	Function
S1_15012409	Circularity	MtrunA17_Chr1g0165411	Transcription factor C2H2 family	TF
S1_15165764	Circularity	MtrunA17_Chr1g0165661	Benzyl alcohol O-benzoyltransferase	Floral aroma
S1_20180749	Length, Per length	MtrunA17_Chr1g0171431	Putative protein
S1_24511302	Length	MtrunA17_Chr1g0173921	Protein kinase NEK family	Mitotic regulation
S1_28295963	Blue	MtrunA17_Chr1g0176801	DnaJ domain	HSP
S1_43943352	Length	MtrunA17_Chr1g0196371	Autophagy related gene	Plant development
S1_44363612	Brightness, Blue	MtrunA17_Chr1g0197041	Snf7 family protein	Vacuolar transport
S1_51383049	L-W ratio	MtrunA17_Chr1g0206431	Protein kinase RLK-Pelle-DLSV family	Plant development
S2_13083743	Blue	MtrunA17_Chr2g0294381	ATP citrate synthase	Carbohydrate metabolism
S2_14216770	Green	MtrunA17_Chr2g0295801	Transcription factor WD40-like family	TF
S2_18944779	Blue	MtrunA17_Chr2g0301251	Transcription factor ARF family	TF
S2_18944803
S2_2722053	L-W ratio	MtrunA17_Chr2g0280781	Protein kinase RLK-Pelle-DLSV family	Plant development
S2_31307846	Green	MtrunA17_Chr2g0308461	FCP1 domain	Transcription
S2_50337852	Area size, Length, Per length	MtrunA17_Chr2g0332221	ATP-binding cassette (ABC) transporter type G	Plant development
S3_27482670	Green	MtrunA17_Chr3g0103011	25S rRNA (uridine-N(3))-methyltransferase BMT5	rRNA methylation
S3_3020270	IS to CG	MtrunA17_Chr3g0080941	ABC-type xenobiotic transporter	Plant development
S3_48074261	Circularity	MtrunA17_Chr3g0131051	Xylogalacturonan beta-1 3-xylosyltransferase	Glycosylation
S3_55020605	IS to CG	MtrunA17_Chr3g0140651	Tetratricopeptide-like helical domain superfamily
S3_58047326	Circularity	MtrunA17_Chr3g0144741	Glucose-1-phosphate adenylyltransferase	Glycogen and starch synthesis
S3_58047344
S3_58047347
S4_14322053	Blue	MtrunA17_Chr4g0018971	Putative protein
S4_36565868	L-W ratio	MtrunA17_Chr4g0038151	Peroxidase	Defense
S4_49971524	Brightness	MtrunA17_Chr4g0056521	Transcription factor C2C2-YABBY family	TF
S4_5504048	Green	MtrunA17_Chr4g0006971	Beta-glucosidase	Hydrolysis of cellulose into glucose
S4_57150041	L-W ratio	MtrunA17_Chr4g0066361	Adenosylmethionine decarboxylase	Plant development
S4_57150061	Green
S4_61751262	Blue	MtrunA17_Chr4g0072771	UDP-glucuronosyl/UDP-glucosyltransferase	Glycosylation
S5_10411951	L-W ratio	MtrunA17_Chr5g0408171	Nucleotide-diphospho-sugar transferase	Glycosylation
S5_16736847	Brightness, Green	MtrunA17_Chr5g0415961	NRT1/ PTR FAMILY|nitrate transporter	Hormone transport activities
S5_34761504	Circularity	MtrunA17_Chr5g0434671	Senescence-associated protein AAF-like	Ethylene signaling
S5_40817265	Brightness, Green	MtrunA17_Chr5g0442771	Transcription factor NAM family	TF
S5_6950115	Width	MtrunA17_Chr5g0403071	Putative protein
S6_32776358	Brightness, Green	MtrunA17_Chr6g0478081	Alcohol dehydrogenase	Aldehyde homeostasis
S6_32776410	Circularity, IS to CG, L-W ratio
S6_37533428	Circularity, L-W ratio	MtrunA17_Chr6g0482971	Tetratricopeptide-like helical domain superfamily
S6_4514495	L-W ratio	MtrunA17_Chr6g0454251	7-deoxyloganetin glucosyltransferase	Glycosylation
S7_2612588	Brightness	MtrunA17_Chr7g0217131	RNA recognition motif domain	Transcription
S7_3905784	Circularity	MtrunA17_Chr7g0218701	UDP-glucose 6-dehydrogenase	Cell wall biosynthesis
S7_40127973	Circularity	MtrunA17_Chr7g0253581	Putative protein
S7_51166920	IS to CG	MtrunA17_Chr7g0268961	Transcription factor C2H2 family	TF
S8_18760916	Circularity	MtrunA17_Chr8g1036203	RLX_singleton_family2142
S8_2878225	Blue	MtrunA17_Chr8g0338431	Disease resistance protein	Plant defense
S8_38001534	Area, Circ, L-W ratio, Per, Width	MtrunA17_Chr8g0376401	9-cis-epoxycarotenoid dioxygenase	Abscisic acid biosynthesis
S8_41239732	Length	MtrunA17_Chr8g0381081	Glucan endo-1 protein	Plant defense
S8_41898898	Blue	MtrunA17_Chr8g0382131	Histidine kinase/HSP90-like ATPase superfamily	HSP
S8_42882549	IS to CG, Length, Per length	MtrunA17_Chr8g0383701	Hexosyltransferase chromatin regulator PHD family	Plant development
S8_46680823	Area size, IS to CG, Length, Per length	MtrunA17_Chr8g0389051	RNA helicase	Transcription
S8_48980489	Area size, Length, Per length	MtrunA17_Chr8g0392311	Ubiquitin-like domain
S8_5630778	Area size	MtrunA17_Chr8g0342271	Isomerase
S8_9233416	Circularity	MtrunA17_Chr8g0346171	Rho GTPase activation protein	Plant development
