# Supplementary material for: Analyzing Medicago spp. seed morphology using GWAS and machine learning
Source: Sci Rep. 2024 Jul 30;14:17588. doi: 10.1038/s41598-024-67790-4 (PMC11289399; doi:10.1038/s41598-024-67790-4)
Supplement: Supplementary file 3 — Supplementary Information 3. [file 41598_2024_67790_MOESM3_ESM.xlsx]

## Sheet: Alfalfa_Seed_size_summary
Cultivar	Area size	Perimeter length	Length	Width	Length-to-width ratio	Circularity	Distance between IS and CG	Brightness	Red-color intensity	Green-color intensity	Blue-color intensity	spp.
NSL 4099	2.59438	6.29636	2.30533	1.47774	1.56882	0.817333	0.1807	123.513	160.463	127.75	82.2625	Medicago sativa subsp. sativa
PI 26590	2.83185	6.53208	2.3532	1.59333	1.48341	0.82991	0.170138	114.537	148.075	116.463	79.025	Medicago sativa subsp. sativa
W6 2502	2.63269	6.35189	2.3258	1.49885	1.55918	0.816561	0.161769	112.138	145.812	109.963	80.6625	Medicago sativa subsp. sativa
W6 2505	2.80558	6.56196	2.38193	1.54998	1.54225	0.816402	0.170677	118.287	155.15	120.275	79.5	Medicago sativa subsp. sativa
W6 2516	2.77081	6.56567	2.39599	1.49846	1.60651	0.805416	0.243249	120.35	156.537	122.912	81.5625	Medicago sativa subsp. sativa
W6 2523	2.57383	6.24448	2.26128	1.50721	1.50769	0.824398	0.148609	124.5	160.887	128.55	84.0375	Medicago sativa subsp. sativa
W6 2526	2.80773	6.53206	2.3652	1.57027	1.5106	0.823229	0.178108	124.725	163.213	130.575	80.5125	Medicago sativa subsp. sativa
W6 4774	2.81345	6.57515	2.38853	1.54166	1.55566	0.814952	0.216534	126.838	164.025	132.85	83.625	Medicago sativa subsp. sativa
W6 5082	6.8241	10.2783	3.67743	2.38792	1.5393	0.801752	0.339676	66.05	66	63.675	68.325	Medicago muricoleptis
W6 5085	4.10475	7.75846	2.52915	2.17893	1.16667	0.850012	0.227008	116.088	158.675	116.888	72.75	Medicago orbicularis
W6 5091	3.18991	6.80148	2.26453	1.85815	1.22808	0.85016	0.214283	104.85	133.363	102.062	79.125	Medicago orbicularis
W6 5111	5.58621	9.06392	2.97134	2.57264	1.16336	0.850586	0.253678	111.312	148.65	109.438	75.7625	Medicago orbicularis
W6 5131	4.30551	7.90782	2.59808	2.21844	1.17708	0.861159	0.212363	112.438	152.75	111.975	72.4625	Medicago orbicularis
W6 5165	4.77149	8.34794	2.72594	2.35948	1.16125	0.854211	0.249096	110.037	148.25	108.475	73.2375	Medicago orbicularis
W6 5252	5.09952	9.4086	3.49787	1.82556	2.1793	0.731856	0.573034	132.075	168.775	135.275	92.1625	Medicago polymorpha
W6 5878	1.38256	4.52714	1.62362	1.1691	1.39297	0.841513	0.105742	116.7	151	122.213	76.8875	Medicago sativa subsp. falcata
PI 150564	2.41058	6.26727	2.18688	1.55196	1.8661	0.823588	0.275411	102.6	124.125	106.013	77.5625	Medicago popovii
PI 178981	2.5777	6.31663	2.30765	1.48878	1.63245	0.814313	0.185696	128.287	164.75	136.662	83.425	Medicago sativa subsp. sativa
PI 197356	12.3202	13.9887	4.78046	3.2985	1.45211	0.788159	0.63893	109.35	142.825	107.4	77.7875	Medicago scutellata
PI 208115	2.56149	6.28064	2.28869	1.47277	1.56313	0.812142	0.19017	131.137	169.838	139.325	84.25	Medicago sativa subsp. sativa
PI 211054	2.76333	6.49021	2.35017	1.56518	1.50999	0.820339	0.171658	125.325	164.812	129.475	81.7625	Medicago sativa subsp. sativa
PI 211606	2.63567	6.34927	2.30254	1.51733	1.52374	0.817647	0.183783	126.838	166.062	132.512	81.7875	Medicago sativa subsp. sativa
PI 211607	2.63379	6.34538	2.30724	1.49796	1.54769	0.818219	0.187633	128.588	167.562	135.6	82.525	Medicago sativa subsp. sativa
PI 211608	2.89805	6.67276	2.42802	1.56888	1.55434	0.814326	0.192531	131.963	171.963	139.1	84.8	Medicago sativa subsp. sativa
PI 211609	2.8286	6.59706	2.39838	1.56184	1.5424	0.812934	0.187028	126.925	165.35	132.188	83.3	Medicago sativa subsp. sativa
PI 211610	2.87973	6.67008	2.43969	1.55931	1.57071	0.809482	0.198654	122.55	161.7	124.725	81.275	Medicago sativa subsp. sativa
PI 212104	2.43404	6.0823	2.19947	1.47004	1.50347	0.822887	0.166349	126.713	165.938	133.475	80.8875	Medicago sativa subsp. sativa
PI 212859	2.63506	6.33682	2.30242	1.50767	1.53246	0.821179	0.184489	123.612	161.375	128.012	81.575	Medicago sativa subsp. sativa
PI 220021	3.84137	7.42464	2.4234	2.12473	1.14348	0.86926	0.18184	113.188	153.588	111.475	74.4375	Medicago orbicularis
PI 234481	2.68037	6.40802	2.33571	1.51335	1.54977	0.816878	0.179582	109.412	144.688	110.775	72.9125	Medicago sativa subsp. sativa
PI 244674	2.5853	6.27588	2.27364	1.50945	1.51335	0.82179	0.171302	121.312	158.562	124.588	80.825	Medicago sativa subsp. sativa
PI 247006	2.3346	5.98204	2.18648	1.40152	1.56682	0.816635	0.178432	127.088	165.963	134.175	81.2625	Medicago sativa subsp. sativa
PI 253450	3.39306	7.24402	2.61857	1.70205	1.54085	0.808894	0.229104	118.325	153.613	119.138	82.3375	Medicago pironae
PI 287999	1.11402	4.28571	1.65236	0.906442	1.85304	0.759048	0.158392	120.2	138.475	122.95	99.2375	Medicago monspeliaca
PI 315458	1.82146	5.16062	1.82021	1.35136	1.35227	0.855032	0.12638	127.487	166.15	137.588	78.725	Medicago cancellata
PI 320535	2.79081	6.55002	2.39124	1.54113	1.55974	0.814193	0.172752	123.825	162.488	128.9	80.1125	Medicago sativa subsp. sativa
PI 346817	2.64548	6.31949	2.27172	1.55187	1.46999	0.829222	0.151079	119.65	158.188	123.388	77.275	Medicago sativa subsp. sativa
PI 352685	2.91705	6.68618	2.43572	1.59156	1.53624	0.816878	0.165521	120.338	157.088	126.175	77.7375	Medicago sativa subsp. sativa
PI 386287	3.43968	7.2771	2.64897	1.70388	1.55843	0.813346	0.2056	119.263	155.225	122.513	80.0625	Medicago sativa subsp. sativa
PI 405070	2.68943	6.3977	2.31642	1.5518	1.49871	0.822406	0.155019	118.55	156.963	121.362	77.2625	Medicago sativa subsp. sativa
PI 426208	2.64962	6.34523	2.29776	1.51732	1.52049	0.823216	0.182992	124.312	159.6	130.312	83.0875	Medicago sativa subsp. sativa
PI 452437	2.81152	6.55379	2.38288	1.5474	1.54454	0.818901	0.201365	117.862	154.988	121.225	77.225	Medicago sativa subsp. sativa
PI 452438	2.75294	6.49283	2.36364	1.53696	1.54274	0.817802	0.176615	121.3	158.525	124.963	80.4625	Medicago sativa subsp. sativa
PI 452439	2.65649	6.39938	2.3483	1.5	1.57035	0.812174	0.164224	117.213	155.575	119.312	76.775	Medicago sativa subsp. sativa
PI 452440	2.84123	6.65883	2.4478	1.51527	1.62262	0.80214	0.219316	123.638	159.488	129.925	81.625	Medicago sativa subsp. sativa
PI 452441	2.59829	6.32863	2.31145	1.49129	1.55554	0.809689	0.172566	117.713	155.2	121.125	76.85	Medicago sativa subsp. sativa
PI 452442	2.76378	6.4959	2.35475	1.56714	1.5083	0.819128	0.168032	116.975	154.35	119.162	77.375	Medicago sativa subsp. sativa
PI 452443	2.75791	6.49309	2.36008	1.55453	1.52367	0.816979	0.158371	116.562	152.688	119.675	77.3625	Medicago sativa subsp. sativa
PI 452444	2.69154	6.40972	2.33162	1.53461	1.52449	0.819042	0.163762	108.825	143.938	109.625	73.0125	Medicago sativa subsp. sativa
PI 452445	2.80265	6.53512	2.37091	1.57359	1.51134	0.819291	0.159749	115.725	150.075	118.75	78.2375	Medicago sativa subsp. sativa
PI 452461	2.85889	6.60334	2.39587	1.57167	1.53001	0.820736	0.173263	113.987	149.588	116.513	75.85	Medicago sativa subsp. sativa
PI 452462	2.41728	6.03924	2.1833	1.45715	1.50576	0.828687	0.159404	133.075	172.8	141.188	85.1	Medicago sativa subsp. sativa
PI 452463	2.4424	6.15905	2.26731	1.4472	1.57498	0.804962	0.154133	112.925	148.525	114.987	75.25	Medicago sativa subsp. sativa
PI 452464	2.36523	6.05951	2.23519	1.42855	1.57056	0.804962	0.140274	118.562	156.812	121.737	77.1125	Medicago sativa subsp. sativa
PI 452465	2.24892	5.87856	2.15297	1.40385	1.54343	0.815265	0.141921	127.175	165.588	133.05	82.925	Medicago sativa subsp. sativa
PI 452466	2.47627	6.18433	2.26799	1.46953	1.55006	0.810076	0.135825	112.537	149.25	114.1	74.1875	Medicago sativa subsp. sativa
PI 452467	2.37196	6.09664	2.2597	1.40697	1.61069	0.797584	0.146476	120.825	155.162	125.475	81.775	Medicago sativa subsp. sativa
PI 452468	2.32153	5.98428	2.19831	1.41202	1.56485	0.810875	0.158288	124.237	160.55	129.988	82.15	Medicago sativa subsp. sativa
PI 452469	2.40198	6.10989	2.25246	1.42664	1.58803	0.804284	0.160817	128.037	164.8	135.15	84.0375	Medicago sativa subsp. sativa
PI 452470	2.16903	5.78176	2.11628	1.38128	1.53822	0.810854	0.136603	121.375	156.975	125.925	81.1375	Medicago sativa subsp. sativa
PI 452471	2.30686	5.99386	2.20517	1.39752	1.58501	0.803364	0.16329	126.075	162.75	134.575	81	Medicago sativa subsp. sativa
PI 452472	2.21129	5.85623	2.16096	1.37108	1.58316	0.805868	0.144168	126.6	164.325	132.35	83.1875	Medicago sativa subsp. sativa
PI 452473	2.30214	5.98299	2.20361	1.40062	1.5813	0.805547	0.163005	126.312	163.325	131.475	84.1	Medicago sativa subsp. sativa
PI 452474	2.32845	6.00064	2.1991	1.42146	1.5559	0.808498	0.15101	119.088	155.037	122.838	79.425	Medicago sativa subsp. sativa
PI 452475	2.36943	6.06649	2.23258	1.4165	1.58425	0.805567	0.150443	121.338	155.562	126.763	81.7875	Medicago sativa subsp. sativa
PI 452476	2.41121	6.09077	2.23263	1.43512	1.56446	0.812928	0.161469	129.088	167.925	135.45	83.9375	Medicago sativa subsp. sativa
PI 452477	2.20328	5.83528	2.14485	1.37225	1.57277	0.808797	0.157022	129.688	167.562	135.338	86.1125	Medicago sativa subsp. sativa
PI 452478	2.38315	6.09713	2.2549	1.40399	1.61271	0.801157	0.172866	122.888	158.825	128.65	81.225	Medicago sativa subsp. sativa
PI 452479	2.51008	6.24265	2.29674	1.45613	1.58697	0.806691	0.175655	122.312	157.45	127.438	82.025	Medicago sativa subsp. sativa
PI 452480	2.30046	5.99515	2.21765	1.38256	1.61287	0.800037	0.165086	129.075	167.188	137.475	82.6	Medicago sativa subsp. sativa
PI 452481	2.22548	5.87252	2.16333	1.36806	1.58954	0.807817	0.162583	126.275	163.8	132.475	82.5375	Medicago sativa subsp. sativa
PI 452482	2.17909	5.81432	2.14608	1.35288	1.59373	0.806399	0.158404	126.05	163.325	131.475	83.6	Medicago sativa subsp. sativa
PI 452483	2.31428	5.99259	2.21627	1.39539	1.5967	0.807338	0.150307	126.263	162.85	132.137	83.825	Medicago sativa subsp. sativa
PI 452489	2.38725	6.09467	2.25645	1.41629	1.59846	0.804591	0.14837	126.987	165.537	132.425	82.875	Medicago sativa subsp. sativa
PI 452490	2.31524	5.99	2.20229	1.3969	1.58541	0.808076	0.16886	129.287	168.75	135.262	83.7625	Medicago sativa subsp. sativa
PI 452491	2.4301	6.15671	2.26823	1.43211	1.59505	0.802155	0.177533	120.888	155.713	127.325	79.75	Medicago sativa subsp. sativa
PI 452492	2.34342	6.04363	2.2242	1.41932	1.57478	0.801945	0.156979	116.325	154.7	119.45	74.775	Medicago sativa subsp. sativa
PI 452493	2.30352	5.98864	2.20451	1.41163	1.5705	0.803165	0.150431	115.287	154.537	117.463	73.7625	Medicago sativa subsp. sativa
PI 452494	2.15212	5.75126	2.09567	1.39582	1.50693	0.813215	0.132353	119.513	158.762	123.388	76.375	Medicago sativa subsp. sativa
PI 452495	2.34864	6.05919	2.22862	1.41369	1.58409	0.799361	0.1615	118.713	157.012	122.175	76.9	Medicago sativa subsp. sativa
PI 452496	2.27497	5.95876	2.20025	1.38741	1.59484	0.800946	0.157531	117.825	155.688	122.088	75.575	Medicago sativa subsp. sativa
PI 452497	2.33106	6.00268	2.20255	1.42241	1.55494	0.808037	0.144988	118.362	156.696	122.259	76.55	Medicago sativa subsp. sativa
PI 452498	2.3655	6.03937	2.21368	1.4414	1.54333	0.809435	0.135314	113.438	150.863	115.3	74.275	Medicago sativa subsp. sativa
PI 452499	2.29466	5.98486	2.21529	1.37316	1.62082	0.800855	0.163812	123.162	160.05	128.45	81.075	Medicago sativa subsp. sativa
PI 452500	2.3972	6.12776	2.27	1.39906	1.63077	0.798536	0.174249	128.125	164.812	136.025	83.6625	Medicago sativa subsp. sativa
PI 464704	2.43515	6.15153	2.26788	1.39655	1.62932	0.806906	0.19925	120.388	158.062	125.7	77.4625	Medicago papillosa
PI 464715	1.51805	4.92335	1.83904	1.09327	1.68828	0.785723	0.194831	133.1	172.15	140.338	86.9	Medicago sativa subsp. caerulea
PI 467885	2.56375	6.4194	2.3807	1.41002	1.69551	0.780103	0.224925	125.463	166.275	130.662	79.3	Medicago sativa subsp. sativa
PI 467886	2.41007	6.14405	2.28039	1.40569	1.62908	0.798624	0.173271	117.025	154.287	119.713	77	Medicago sativa subsp. sativa
PI 467887	2.3282	6.02515	2.22981	1.40894	1.58826	0.801328	0.139739	120.5	158.613	123.763	79.325	Medicago sativa subsp. sativa
PI 467888	2.56463	6.4065	2.39738	1.41794	1.69615	0.782457	0.211103	120.312	157.725	126.025	77.1375	Medicago sativa subsp. sativa
PI 467889	2.27395	5.96035	2.20947	1.36698	1.62367	0.798987	0.154705	118.188	156.025	121.438	77.1875	Medicago sativa subsp. sativa
PI 467890	2.23649	5.93295	2.1992	1.34639	1.64441	0.796441	0.195004	132.55	174.137	139.912	83.6125	Medicago sativa subsp. sativa
PI 467891	2.94161	6.87481	2.54458	1.50726	1.6981	0.779845	0.249822	129.625	171.775	136.7	80.4	Medicago sativa subsp. sativa
PI 467893	2.62881	6.42005	2.37413	1.45066	1.64516	0.800047	0.199393	123.938	161.438	129.75	80.5	Medicago sativa subsp. sativa
PI 467894	2.48765	6.18745	2.26431	1.45913	1.56136	0.813651	0.173229	126.662	164.838	137.448	80.4125	Medicago sativa subsp. sativa
PI 467895	2.39693	6.07439	2.22659	1.42266	1.57442	0.812111	0.164328	126.625	165.863	135.088	79.0625	Medicago sativa subsp. sativa
PI 467896	2.41333	6.13729	2.26456	1.39993	1.62636	0.802939	0.185765	121.213	159.075	126.325	78.225	Medicago sativa subsp. sativa
PI 467897	2.4571	6.17295	2.26974	1.42492	1.6029	0.807281	0.187834	124.037	162.5	129.575	79.975	Medicago sativa subsp. sativa
PI 467898	2.52643	6.27361	2.30911	1.4613	1.58673	0.802031	0.15163	113.112	149.6	114.4	75.35	Medicago sativa subsp. sativa
PI 467899	2.36467	6.03594	2.22356	1.40252	1.59263	0.811465	0.169759	126.862	164.875	134.012	81.5625	Medicago sativa subsp. sativa
PI 467900	2.48795	6.20111	2.27699	1.44647	1.58106	0.810387	0.169266	124.312	163.588	129.325	80.125	Medicago sativa subsp. sativa
PI 467901	2.34576	6.05022	2.23512	1.39003	1.61604	0.801376	0.182151	119.575	154.2	124.938	79.6125	Medicago sativa subsp. sativa
PI 467902	2.35576	6.04732	2.22436	1.39791	1.60077	0.805882	0.182748	128.2	165.262	135.887	83.6	Medicago sativa subsp. sativa
PI 467903	2.25518	5.90184	2.16668	1.37853	1.58275	0.808697	0.172883	126.4	163.562	134.238	81.5	Medicago sativa subsp. sativa
PI 467904	2.35852	6.07546	2.2492	1.38718	1.62863	0.799638	0.181208	121.775	158.85	126.463	80.0125	Medicago sativa subsp. sativa
PI 467905	2.2498	5.90566	2.16759	1.38411	1.57464	0.807489	0.160496	122.237	160.4	127.75	78.675	Medicago sativa subsp. sativa
PI 467906	2.24797	5.84268	2.11827	1.41623	1.50307	0.82367	0.147207	128.8	168.137	134.863	83.4375	Medicago sativa subsp. sativa
PI 467907	2.3407	5.99181	2.18452	1.43121	1.53258	0.816766	0.157762	129.325	169.713	139.688	78.4625	Medicago sativa subsp. sativa
PI 467908	2.28664	5.96274	2.19599	1.37459	1.60595	0.804313	0.18133	122.425	158.775	129.238	79.2375	Medicago sativa subsp. sativa
PI 467909	2.13118	5.72602	2.10184	1.34142	1.57713	0.81169	0.15915	123.225	160.463	130.887	78.3375	Medicago sativa subsp. sativa
PI 467910	2.36957	6.07417	2.2357	1.40133	1.60276	0.804274	0.194076	125.412	164.062	131.812	80.45	Medicago sativa subsp. sativa
PI 467911	2.53239	6.31248	2.32984	1.42687	1.64407	0.795727	0.213797	121.45	158.9	126.15	79.3875	Medicago sativa subsp. sativa
PI 467912	2.39597	6.11056	2.2478	1.40296	1.60987	0.803487	0.194361	120.525	158.162	124.475	79.025	Medicago sativa subsp. sativa
PI 467913	2.32549	5.99539	2.19663	1.40114	1.57601	0.809082	0.179049	120.862	159.887	125.475	77.0625	Medicago sativa subsp. sativa
PI 467914	2.30494	5.98699	2.20289	1.37504	1.60953	0.804175	0.181886	116.862	153.675	119.487	77.35	Medicago sativa subsp. sativa
PI 467915	2.41695	6.1104	2.24949	1.44011	1.5674	0.80986	0.151835	115.2	152.275	117.812	75.4875	Medicago sativa subsp. sativa
PI 467916	2.61756	6.42413	2.38155	1.46638	1.63167	0.794394	0.174663	115.013	152.062	116.463	76.5625	Medicago sativa subsp. sativa
PI 467917	2.31908	6.01508	2.21756	1.39452	1.59828	0.802099	0.16372	116.575	153.25	118.938	77.5125	Medicago sativa subsp. sativa
PI 467918	2.30113	5.98793	2.21062	1.38273	1.60698	0.803163	0.165819	117.263	154.475	119.588	77.75	Medicago sativa subsp. sativa
PI 467919	2.10405	5.70059	2.09555	1.33364	1.58169	0.808645	0.160354	127.975	166.613	136.188	81.025	Medicago sativa subsp. sativa
PI 467920	2.34767	6.06331	2.24007	1.38172	1.6301	0.798666	0.186612	121.8	157.325	128.175	79.7375	Medicago sativa subsp. sativa
PI 467921	2.43442	6.11948	2.25014	1.43898	1.57131	0.813295	0.171814	120.013	157.762	124.287	78.0125	Medicago sativa subsp. sativa
PI 467922	2.43344	6.10254	2.21457	1.45165	1.53553	0.817322	0.186557	127.225	164.463	135.188	82.075	Medicago sativa subsp. sativa
PI 467923	2.51555	6.30378	2.33422	1.42415	1.64533	0.792585	0.211134	122.25	159.262	127.15	80.4	Medicago sativa subsp. sativa
PI 467924	2.26003	5.91737	2.17639	1.38052	1.58615	0.80731	0.16848	123.825	162.688	129.812	79.05	Medicago sativa subsp. sativa
PI 467925	2.30794	5.98923	2.20541	1.39128	1.59186	0.805607	0.172851	126.475	165.525	132.613	81.3	Medicago sativa subsp. sativa
PI 467926	2.19766	5.80326	2.12337	1.3789	1.54795	0.816561	0.15554	125.112	163.85	131.825	79.775	Medicago sativa subsp. sativa
PI 467927	2.34515	6.02661	2.21767	1.40748	1.58497	0.807267	0.15151	127.662	166.088	136.1	80.9375	Medicago sativa subsp. sativa
PI 467928	2.41732	6.11394	2.24644	1.4289	1.58026	0.809868	0.172419	127.062	165.025	135.525	80.55	Medicago sativa subsp. sativa
PI 467929	2.35831	6.04801	2.22233	1.41276	1.58228	0.806539	0.167093	124.25	162.425	131.588	78.575	Medicago sativa subsp. sativa
PI 467930	2.29662	5.96215	2.19851	1.3897	1.58917	0.807968	0.170513	127.65	166.2	135.1	81.7	Medicago sativa subsp. sativa
PI 467931	2.20113	5.83145	2.15034	1.3544	1.5965	0.808646	0.161079	128.012	166.512	134.8	82.85	Medicago sativa subsp. sativa
PI 467932	2.24453	5.88578	2.16479	1.37072	1.58592	0.810224	0.171011	129.85	168.35	138.113	83.2	Medicago sativa subsp. sativa
PI 467933	2.36085	6.04826	2.22583	1.39569	1.60277	0.80696	0.172681	127.075	165.525	134.675	80.9875	Medicago sativa subsp. sativa
PI 467934	2.28159	5.97053	2.20207	1.36401	1.62447	0.801566	0.182295	130.225	169.425	138.45	82.75	Medicago sativa subsp. sativa
PI 467935	2.32548	5.99636	2.20448	1.40066	1.58268	0.808678	0.154496	126.7	165.825	133.988	80.2875	Medicago sativa subsp. sativa
PI 467936	2.41669	6.11584	2.24397	1.42566	1.58293	0.808436	0.168811	126.225	164.475	133.7	80.5	Medicago sativa subsp. sativa
PI 467937	2.38022	6.06448	2.22134	1.41316	1.58149	0.810199	0.173417	126.75	165.625	133.512	81.225	Medicago sativa subsp. sativa
PI 467938	2.41977	6.12145	2.24622	1.43089	1.5783	0.807888	0.165795	124.388	162.475	130.363	80.2625	Medicago sativa subsp. sativa
PI 467939	2.25978	5.90442	2.16477	1.38741	1.57162	0.810751	0.157556	127.275	166.025	136.988	78.825	Medicago sativa subsp. sativa
PI 467940	2.29244	5.95749	2.18503	1.39502	1.57531	0.808792	0.173055	129.1	166.838	138.387	82.1	Medicago sativa subsp. sativa
PI 467941	2.2828	5.94165	2.18194	1.39095	1.57784	0.808855	0.166521	126.475	164.325	135.637	79.575	Medicago sativa subsp. sativa
PI 467943	2.4389	6.16877	2.2768	1.41626	1.61622	0.801232	0.168437	119.037	155.6	123.3	78.225	Medicago sativa subsp. sativa
PI 467944	2.19817	5.79779	2.12143	1.38003	1.54326	0.817831	0.157497	118.175	155.363	121.412	77.7	Medicago sativa subsp. sativa
PI 467945	2.44255	6.20206	2.29314	1.40127	1.64603	0.796221	0.179246	126.225	164.787	134.762	79.175	Medicago sativa subsp. sativa
PI 467946	2.24571	5.88278	2.15456	1.39301	1.55788	0.811635	0.150573	119.588	158.6	124.3	75.975	Medicago sativa subsp. sativa
PI 467947	2.3321	6.00138	2.21208	1.40442	1.58113	0.809667	0.146102	124.037	164.088	129.425	78.725	Medicago sativa subsp. sativa
PI 467948	2.26059	5.92021	2.18458	1.37579	1.59385	0.805845	0.160464	116.7	154.525	119.65	75.9625	Medicago sativa subsp. sativa
PI 467949	2.18206	5.79226	2.12412	1.3701	1.55634	0.812794	0.140539	119.513	156.863	123.1	78.4875	Medicago sativa subsp. sativa
PI 467950	2.20408	5.83414	2.13976	1.38319	1.55643	0.810313	0.145804	124.037	162.625	129.325	80.1625	Medicago sativa subsp. sativa
PI 467951	2.15137	5.77927	2.131	1.33716	1.60413	0.806189	0.171411	123.838	161.525	129.387	80.7	Medicago sativa subsp. sativa
PI 467952	2.26906	5.90489	2.16322	1.40065	1.55087	0.814196	0.141404	126.062	165.738	134.45	78.0625	Medicago sativa subsp. sativa
PI 467953	2.39776	6.08052	2.2346	1.42695	1.57564	0.810695	0.156591	126.287	165.238	132.15	81.5375	Medicago sativa subsp. sativa
PI 467954	2.16438	5.78194	2.12235	1.35938	1.56949	0.809498	0.169242	129.325	168.012	138.387	81.4875	Medicago sativa subsp. sativa
PI 467955	2.35069	6.03885	2.22441	1.40604	1.5909	0.807303	0.170069	123.725	161.887	127.925	81.4375	Medicago sativa subsp. sativa
PI 467956	2.43315	6.11205	2.23586	1.44409	1.55668	0.814711	0.157122	126.662	165.2	134.213	80.625	Medicago sativa subsp. sativa
PI 467957	2.2446	5.88166	2.15098	1.39492	1.5505	0.812094	0.148724	128.537	167.688	135.775	82.15	Medicago sativa subsp. sativa
PI 467958	2.41218	6.1007	2.24726	1.42338	1.58551	0.811281	0.166644	119.412	155.938	123.825	78.5125	Medicago sativa subsp. sativa
PI 467959	2.29715	5.97374	2.2031	1.38485	1.59912	0.805846	0.181231	125.362	163.8	130.95	81.2	Medicago sativa subsp. sativa
PI 467960	2.38865	6.04878	2.2108	1.44126	1.54278	0.815911	0.166046	128.7	166.787	137.287	82	Medicago sativa subsp. sativa
PI 467961	2.25928	5.88991	2.15974	1.38789	1.56383	0.814873	0.150262	128.512	166.75	135.725	83.125	Medicago sativa subsp. sativa
PI 467962	2.27678	5.93908	2.19471	1.37619	1.60335	0.807283	0.15297	127.45	166.113	133.65	82.8125	Medicago sativa subsp. sativa
PI 467963	2.38365	6.06745	2.23308	1.41333	1.58593	0.810823	0.161817	126.362	163.938	133.6	81.5125	Medicago sativa subsp. sativa
PI 467964	2.23669	5.87108	2.15473	1.36977	1.58205	0.812495	0.172666	129.55	168.512	137.312	83.05	Medicago sativa subsp. sativa
PI 467965	2.28223	5.95029	2.18602	1.38191	1.59316	0.807089	0.163386	128.863	166.45	136.225	83.8875	Medicago sativa subsp. sativa
PI 467966	2.35638	6.07053	2.23495	1.39728	1.60846	0.8004	0.191138	127.3	166.938	133.675	81.425	Medicago sativa subsp. sativa
PI 467967	2.25797	5.90259	2.16641	1.38927	1.5662	0.811504	0.156866	122.3	160.225	127.088	79.7125	Medicago sativa subsp. sativa
PI 467968	2.51411	6.28569	2.3307	1.42116	1.64771	0.796766	0.193443	121.638	160.037	125.075	79.775	Medicago sativa subsp. sativa
PI 467969	2.50294	6.24931	2.30851	1.44701	1.60589	0.80122	0.177359	123.737	162.5	129.938	78.6125	Medicago sativa subsp. sativa
PI 467977	2.24862	5.87964	2.15865	1.38992	1.56191	0.813086	0.123719	118.9	156.65	123.15	76.875	Medicago sativa subsp. sativa
PI 467978	2.24584	5.89472	2.16568	1.39022	1.56613	0.809073	0.13777	125.1	164.562	132.8	77.95	Medicago sativa subsp. sativa
PI 467979	2.28162	5.93087	2.18219	1.39043	1.57716	0.809763	0.147573	116.45	154.012	119.45	75.8125	Medicago sativa subsp. sativa
PI 467982	1.92446	5.43781	1.98877	1.31111	1.52854	0.813475	0.131582	121.062	159.713	126.6	76.85	Medicago sativa subsp. sativa
PI 467983	2.05905	5.62218	2.05941	1.34721	1.53558	0.813776	0.127126	114.688	151.238	117.475	75.2375	Medicago sativa subsp. sativa
PI 467985	2.36218	6.06182	2.23258	1.4134	1.58379	0.804019	0.165834	115.85	154.325	118.388	74.9125	Medicago sativa nothosubsp. varia
PI 467986	2.23159	5.91352	2.1993	1.35786	1.62649	0.797526	0.161583	124.2	162.738	131.3	78.5375	Medicago sativa nothosubsp. varia
PI 467987	2.30541	5.94379	2.17774	1.40793	1.55332	0.816522	0.145177	121.888	162.188	124.975	78.5625	Medicago sativa nothosubsp. varia
PI 467988	2.33693	6.01642	2.21932	1.39652	1.59756	0.807506	0.176345	120.688	157.375	126.438	78.15	Medicago sativa nothosubsp. varia
PI 467989	2.40593	6.15441	2.2878	1.38887	1.65527	0.797354	0.203285	132.912	173.2	141.412	84.15	Medicago sativa nothosubsp. varia
PI 467990	2.45987	6.18976	2.28435	1.42662	1.60826	0.803701	0.167387	118.862	156.988	121.812	77.8	Medicago sativa nothosubsp. varia
PI 467991	2.35495	6.03799	2.22251	1.40233	1.59367	0.808298	0.171968	121.612	160.1	126.438	78.4125	Medicago sativa nothosubsp. varia
PI 467992	2.28486	5.92718	2.17066	1.39585	1.56215	0.813324	0.162836	120.95	160.438	124.638	77.7875	Medicago sativa nothosubsp. varia
PI 467993	2.32475	6.01497	2.21118	1.40282	1.58869	0.805908	0.166387	130.562	169.425	138.675	83.6125	Medicago sativa nothosubsp. varia
PI 467994	2.25153	5.88759	2.1597	1.39416	1.55614	0.812567	0.142592	128.463	168.037	135.875	81.6	Medicago sativa nothosubsp. varia
PI 467999	2.32029	6.00514	2.21219	1.4139	1.57038	0.80556	0.134628	122.213	160.338	125.562	80.75	Medicago sativa nothosubsp. varia
PI 468005	2.20307	5.84842	2.15378	1.36864	1.5806	0.806673	0.15086	125.65	163.838	132.275	80.9125	Medicago sativa subsp. sativa
PI 468006	2.21448	5.86765	2.15508	1.38668	1.56212	0.804531	0.148273	123.475	162.463	129.55	78.425	Medicago sativa subsp. sativa
PI 468007	2.41582	6.11973	2.2525	1.43087	1.58132	0.807065	0.148571	121.362	158.275	125.112	80.825	Medicago sativa subsp. sativa
PI 468008	2.20579	5.82584	2.11513	1.40864	1.51046	0.814507	0.149857	125.963	165.312	131.713	80.8125	Medicago sativa subsp. sativa
PI 468009	2.43172	6.16415	2.27804	1.42613	1.60367	0.801424	0.166357	122.862	162.012	126.787	79.8625	Medicago sativa subsp. sativa
PI 468010	2.59478	6.36852	2.34737	1.47682	1.59807	0.799871	0.143277	123.55	162.75	127.888	80.0125	Medicago sativa subsp. sativa
PI 468011	2.33503	6.02613	2.22149	1.41219	1.57784	0.803295	0.143579	115.537	153.162	117.65	75.6375	Medicago sativa subsp. sativa
PI 468012	2.28221	5.96233	2.20453	1.37923	1.6052	0.80367	0.157875	124.95	163.912	130.262	80.75	Medicago sativa subsp. sativa
PI 468013	2.25484	5.85141	2.11612	1.43688	1.47662	0.825456	0.128149	128.312	166.15	134.363	84.45	Medicago sativa subsp. sativa
PI 468014	2.65962	6.433	2.37537	1.48534	1.60625	0.801159	0.158306	105.013	134.025	104.662	76.2875	Medicago sativa subsp. sativa
PI 468017	2.25154	5.89807	2.15617	1.40814	1.53858	0.809811	0.150507	122.612	158.825	127.213	81.9125	Medicago sativa nothosubsp. varia
PI 468018	2.43924	6.16899	2.28107	1.42152	1.61052	0.803148	0.167015	125.062	162.137	132.012	81	Medicago sativa nothosubsp. varia
PI 468019	2.41851	6.15719	2.27173	1.42924	1.60091	0.799033	0.182656	120.963	155.562	126.838	80.6375	Medicago sativa nothosubsp. varia
PI 468020	2.24886	5.88225	2.14251	1.41219	1.52659	0.814579	0.152362	124.263	161.363	132.188	79.1875	Medicago sativa nothosubsp. varia
PI 468022	2.19651	5.8567	2.15707	1.36405	1.59136	0.801504	0.178733	126.225	163.912	132.425	82.4375	Medicago sativa nothosubsp. varia
PI 468024	2.18343	5.82824	2.15768	1.33349	1.62807	0.802128	0.171727	127.475	165.075	132.287	85.1	Medicago sativa nothosubsp. varia
PI 468028	2.09415	5.67774	2.08975	1.34257	1.56349	0.812839	0.137973	122.925	159.55	128.45	80.8125	Medicago sativa nothosubsp. varia
PI 468030	2.3744	6.03707	2.19785	1.45761	1.51499	0.815016	0.149521	117.513	152.6	120.875	79.0375	Medicago sativa nothosubsp. varia
PI 468035	2.2973	5.94989	2.18794	1.39448	1.57576	0.810999	0.149343	123.2	160.838	128.525	80.275	Medicago sativa nothosubsp. varia
PI 468036	2.28517	5.94802	2.18093	1.39508	1.57259	0.808137	0.168516	123.188	161.062	129.05	79.45	Medicago sativa nothosubsp. varia
PI 468037	2.42766	6.13519	2.25597	1.44172	1.57297	0.80682	0.14916	122.588	159.65	126.787	81.4	Medicago sativa nothosubsp. varia
PI 468042	2.45803	6.27091	2.33315	1.37768	1.7009	0.781608	0.209568	131.988	169.838	140.85	85.2	Medicago sativa nothosubsp. varia
PI 468043	2.59721	6.37793	2.36463	1.4444	1.64421	0.798911	0.189052	125.05	163.938	129.838	81.3875	Medicago sativa nothosubsp. varia
PI 468048	2.37961	6.06272	2.22695	1.43742	1.55604	0.810239	0.13836	121.037	158.387	125.713	79.05	Medicago sativa nothosubsp. varia
PI 468049	2.41298	6.11481	2.24936	1.42036	1.58929	0.807696	0.176951	126.675	166.4	131.662	81.8125	Medicago sativa nothosubsp. varia
PI 468055	2.43464	6.16682	2.26776	1.43555	1.5903	0.799798	0.166275	121.725	159.25	128.637	77.3375	Medicago sativa subsp. sativa
PI 468056	2.35669	6.05444	2.23735	1.41153	1.59267	0.803654	0.157863	121.162	156.588	125.312	81.6125	Medicago sativa subsp. sativa
PI 478779	2.58582	6.32889	2.33141	1.46965	1.59447	0.809886	0.177961	116.638	154.787	119.263	75.875	Medicago sativa subsp. sativa
PI 495215	7.38051	10.9468	4.01234	2.34019	1.71786	0.764133	0.438532	123.1	163.4	124.963	80.9125	Medicago bonarotiana
PI 498767	8.30724	11.3699	4.04471	2.60388	1.55496	0.80028	0.386434	62.9125	63	60.025	65.7125	Medicago ciliaris
PI 498849	2.39267	6.33983	2.43102	1.27387	1.91026	0.741192	0.298591	120.162	156.925	121.588	81.9125	Medicago laciniata
PI 502506	2.20932	5.84597	2.15183	1.36409	1.58465	0.808325	0.1475	124.625	163.525	129.325	81.0875	Medicago sativa nothosubsp. varia
PI 502535	2.46275	6.20298	2.28814	1.4127	1.62786	0.801813	0.183463	123.4	161.1	128.012	81.1125	Medicago sativa nothosubsp. varia
PI 504540	7.72184	10.9261	3.8679	2.57476	1.50748	0.802296	0.421955	117.888	158.375	117.425	77.9125	Medicago arborea
PI 508280	2.46427	6.20381	2.2958	1.42511	1.61758	0.800988	0.166411	119.688	155.55	122.463	81.1125	Medicago sativa subsp. sativa
PI 509067	2.59846	6.38637	2.368	1.47083	1.61727	0.797427	0.167476	114.463	150.775	115.763	76.625	Medicago sativa subsp. sativa
PI 509535	2.38902	6.16797	2.29096	1.37068	1.6806	0.786985	0.215993	124.162	160.562	127.662	84.3625	Medicago sativa subsp. sativa
PI 511303	2.2945	5.9432	2.16732	1.41013	1.54729	0.814752	0.175709	116.888	156.037	121.312	73.2625	Medicago sativa subsp. sativa
PI 515957	2.18103	5.82602	2.14712	1.34133	1.61692	0.804308	0.181578	131.05	170.088	140.075	82.9625	Medicago sativa subsp. sativa
PI 515958	2.1231	5.69937	2.08919	1.3381	1.57205	0.81525	0.1598	130.75	168.3	138.35	85.5125	Medicago sativa subsp. sativa
PI 516640	2.79256	6.76959	2.517	1.41104	1.78632	0.760995	0.324983	147.475	192.625	152.85	96.8	Medicago arabica
PI 516711	4.62901	8.83549	3.16012	1.84808	1.71702	0.744068	0.530997	130.062	171.562	128.55	90.2	Medicago marina
PI 517240	2.61657	6.40108	2.34685	1.47995	1.59238	0.79806	0.154479	118.9	155	123.688	77.9125	Medicago sativa subsp. sativa
PI 522244	2.52918	6.27871	2.31693	1.44154	1.61718	0.80168	0.175994	125.075	161.4	129.4	84.325	Medicago sativa subsp. sativa
PI 527689	2.39397	6.05356	2.19809	1.45135	1.5202	0.818547	0.159957	126.225	163.812	130.938	84.0125	Medicago sativa subsp. sativa
PI 533624	2.52543	6.23832	2.28569	1.4764	1.55491	0.81191	0.145607	117.95	155.475	121.338	77.0625	Medicago sativa subsp. sativa
PI 536532	2.3607	6.04037	2.22241	1.41469	1.57935	0.808597	0.149684	123.15	160.975	128.887	79.425	Medicago sativa subsp. sativa
PI 536537	2.42064	6.16206	2.27016	1.41113	1.6191	0.797563	0.189386	121.975	159.363	126.65	79.8875	Medicago sativa subsp. sativa
PI 537186	3.16083	7.31404	2.70076	1.47509	1.83261	0.736218	0.394642	151.812	197.425	153.463	104.537	Medicago littoralis
PI 537259	4.82409	9.02151	3.23067	1.92293	1.67906	0.731514	0.52404	123.263	168.412	119.138	82.1125	Medicago murex
PI 537440	2.52667	6.24183	2.27454	1.49335	1.52931	0.81243	0.160086	112.987	149.85	115.963	73.25	Medicago sativa subsp. sativa
PI 538998	2.85929	6.71752	2.48165	1.482	1.67909	0.792241	0.254376	116.312	151.775	118.75	78.2	Medicago hybrida
PI 561538	2.61839	6.36085	2.32454	1.47393	1.58456	0.810347	0.189891	118	152.062	121.513	80.3625	Medicago sativa subsp. sativa
PI 561539	2.49459	6.21723	2.27991	1.4392	1.59386	0.807631	0.173511	128	165.537	133.238	85.3625	Medicago sativa subsp. sativa
PI 561541	2.33267	5.99756	2.19564	1.39985	1.57634	0.811836	0.176602	125.737	162.412	128.838	86	Medicago sativa subsp. sativa
PI 561542	2.45383	6.18465	2.27616	1.41845	1.61172	0.802656	0.188721	123.812	159.625	126.912	84.7875	Medicago sativa subsp. sativa
PI 561715	2.39764	6.08387	2.23326	1.40689	1.59665	0.811152	0.189148	122.05	157.988	125.463	82.9125	Medicago sativa subsp. sativa
PI 564686	2.47047	6.19361	2.28445	1.41672	1.62271	0.805211	0.208479	119.112	152.2	123.987	81.1625	Medicago sativa subsp. sativa
PI 573122	2.54622	6.33401	2.34218	1.42351	1.65087	0.79538	0.211971	126.525	163.637	134.675	81.225	Medicago sativa subsp. sativa
PI 573123	2.23438	5.85328	2.13467	1.39153	1.54241	0.816667	0.15748	124.662	162.425	130.688	80.9375	Medicago sativa subsp. sativa
PI 577446	2.24601	5.92129	2.19041	1.33139	1.64858	0.802565	0.194011	117.15	146.025	124.987	80.325	Medicago prostrata
PI 577566	2.00145	5.48255	1.96286	1.38137	1.42537	0.832556	0.116166	124.188	165.588	135	71.95	Medicago sativa subsp. glomerata
PI 577568	2.49122	6.14383	2.19302	1.51479	1.45434	0.822812	0.175415	120.6	159.8	126.688	75.2875	Medicago sativa subsp. glomerata
PI 584475	2.76286	6.55537	2.39163	1.52486	1.57942	0.80526	0.181767	127.125	165	131.863	84.5375	Medicago sativa subsp. sativa
PI 593650	2.49077	6.18837	2.25105	1.45789	1.55571	0.813408	0.195475	127.725	166.338	135.775	81.025	Medicago sativa subsp. sativa
PI 595589	2.16918	5.81714	2.13858	1.3264	1.62402	0.800334	0.195191	127.6	164.825	136.75	81.0625	Medicago sativa subsp. sativa
PI 597798	2.53441	6.26733	2.29259	1.45609	1.58342	0.807133	0.177361	126.725	163.2	134.4	82.525	Medicago sativa subsp. sativa
PI 599195	2.65152	6.39721	2.34008	1.49433	1.57307	0.810026	0.193608	126.662	165.037	134.062	80.9	Medicago sativa subsp. sativa
PI 599990	2.50541	6.28489	2.32187	1.40993	1.65682	0.793301	0.230704	127.85	165.65	134.75	83.1625	Medicago sativa subsp. sativa
PI 599991	2.39105	6.05662	2.20702	1.44104	1.54027	0.815208	0.188963	122.775	155.963	127.05	85.3375	Medicago sativa subsp. sativa
PI 600774	2.65349	6.46373	2.37244	1.45772	1.64506	0.793561	0.248941	126.263	164.225	133.65	80.8875	Medicago sativa subsp. sativa
PI 600796	2.45109	6.15883	2.26504	1.42741	1.59431	0.808017	0.185919	130.537	170.375	139.275	81.9625	Medicago sativa subsp. sativa
PI 600850	2.30285	5.98241	2.20629	1.37055	1.61725	0.801332	0.184284	130.113	169.475	137.275	83.6125	Medicago sativa subsp. sativa
PI 600851	2.69702	6.53977	2.41701	1.46648	1.65521	0.788222	0.216146	123.438	159.037	130.713	80.475	Medicago sativa subsp. sativa
PI 600852	2.6014	6.39857	2.37223	1.44278	1.65427	0.794163	0.196354	131.988	171.287	140.95	83.775	Medicago sativa subsp. sativa
PI 600865	2.44097	6.24003	2.32052	1.38047	1.69122	0.784262	0.221071	133.625	173.5	143.662	83.725	Medicago sativa subsp. sativa
PI 600949	2.3577	6.07073	2.23813	1.39573	1.611	0.799932	0.189082	133.387	171.787	141.363	86.975	Medicago sativa subsp. sativa
PI 601123	2.55884	6.31154	2.31391	1.45969	1.59431	0.803678	0.182006	127.45	166.188	136.963	79.1125	Medicago sativa subsp. sativa
PI 601132	2.49182	6.27637	2.33274	1.40241	1.67072	0.792865	0.19612	127.7	164.488	132.238	86.3375	Medicago sativa subsp. sativa
PI 604218	1.50251	4.76128	1.72448	1.17106	1.48408	0.824901	0.136574	134.975	172.963	147	84.925	Medicago sativa subsp. sativa
PI 608671	2.22161	5.90411	2.18922	1.33157	1.64893	0.798052	0.189994	125.862	164.537	129.662	83.3125	Medicago sativa subsp. sativa
PI 610664	2.47342	6.24721	2.29565	1.45338	1.58904	0.791744	0.183695	118.175	151.887	119.338	83.175	Medicago sativa subsp. sativa
PI 612887	2.40123	6.12819	2.25892	1.40151	1.62031	0.800638	0.193988	123.037	158.225	125.75	85.0625	Medicago sativa subsp. sativa
PI 612888	2.35721	6.02127	2.19173	1.44616	1.52224	0.814165	0.151792	128.287	165.075	136.7	83.0625	Medicago sativa subsp. sativa
PI 612889	2.50476	6.26726	2.32212	1.39978	1.66571	0.79934	0.22107	123.237	162.85	126.412	80.625	Medicago sativa subsp. sativa
PI 612890	2.31981	5.9645	2.17245	1.42062	1.53638	0.817049	0.160583	113.338	150.887	111.825	77.375	Medicago sativa subsp. sativa
PI 612891	2.3652	6.10394	2.25352	1.36503	1.66506	0.795088	0.219966	124.475	161.825	128.912	82.7875	Medicago sativa subsp. sativa
PI 612892	2.35904	6.03881	2.21081	1.41026	1.57608	0.809817	0.17147	122.775	160.675	126.513	81.175	Medicago sativa subsp. sativa
PI 612894	2.50687	6.18826	2.26276	1.45572	1.56075	0.819119	0.181483	120.862	159.613	122.188	80.9625	Medicago sativa subsp. sativa
PI 618621	2.0792	5.62963	2.05525	1.3249	1.55682	0.821595	0.174362	127.375	167	132.8	82.6	Medicago sativa subsp. sativa
PI 619434	2.17388	5.83554	2.08747	1.41423	1.4826	0.800335	0.141716	176.537	207.812	184.287	137.425	Medicago sativa subsp. sativa
PI 631663	1.65497	4.95244	1.76119	1.28574	1.37755	0.844171	0.112837	129.637	171.762	137.262	79.9	Medicago sativa subsp. falcata
PI 631714	2.32673	6.0333	2.22915	1.37863	1.62566	0.799584	0.177895	125.763	164.713	131.525	81.2125	Medicago sativa nothosubsp. varia
PI 631715	2.24157	5.92684	2.17912	1.36318	1.61104	0.795802	0.208663	126.862	163.425	133.9	83.3375	Medicago sativa nothosubsp. varia
PI 631869	2.03802	5.59419	2.03821	1.36716	1.50557	0.813534	0.145777	134.1	171.95	144.025	86.3875	Medicago sativa var. viscosa
PI 631870	2.25998	5.8796	2.13815	1.43884	1.49775	0.815002	0.148887	132.887	169.725	142.912	86.1	Medicago sativa var. viscosa
PI 631912	3.40627	7.24373	2.54098	1.74577	1.45912	0.811764	0.202931	111.875	145.113	113.1	77.2875	Medicago ruthenica
PI 631920	2.21787	5.92311	2.19805	1.33505	1.65412	0.787681	0.197863	127.325	162.425	134.775	84.9	Medicago sativa nothosubsp. varia
PI 631921	1.16028	4.23308	1.57571	0.986796	1.60532	0.811065	0.134234	125.588	162.675	132.225	81.875	Medicago sativa subsp. caerulea
PI 631923	1.73881	5.18749	1.92106	1.17816	1.63606	0.799566	0.181727	119.35	154.475	124.6	79.025	Medicago sativa subsp. caerulea
PI 631952	1.84261	5.27757	1.91493	1.29881	1.48049	0.826821	0.127422	123.6	161.287	130.675	78.8625	Medicago sativa nothosubsp. varia
PI 631977	2.44089	6.18172	2.27659	1.4115	1.62216	0.799618	0.204806	125.037	161.562	130.15	83.4125	Medicago sativa subsp. sativa
PI 631978	2.33163	6.016	2.21027	1.388	1.60109	0.807094	0.191302	128.15	166.588	134.675	83.2375	Medicago sativa subsp. glomerata
PI 631981	2.33579	6.08591	2.24572	1.34575	1.67715	0.789629	0.215684	127.088	164.738	131.075	85.525	Medicago sativa subsp. sativa
PI 631984	2.44189	6.13603	2.25454	1.424	1.59257	0.808707	0.185875	127.312	165.912	134.887	81.25	Medicago sativa subsp. sativa
PI 631993	2.57562	6.35849	2.33306	1.44283	1.62828	0.798753	0.228687	126.537	164	131.85	83.775	Medicago sativa subsp. sativa
PI 632004	1.64534	5.14769	1.90415	1.14774	1.66689	0.777844	0.228757	133.65	172.125	143.7	85.125	Medicago sativa subsp. sativa
PI 632008	2.44321	6.20982	2.28903	1.38592	1.65924	0.79263	0.21757	127.513	165.05	132.713	84.8125	Medicago sativa subsp. sativa
PI 632015	2.48565	6.24247	2.30562	1.41218	1.63957	0.798397	0.202352	122.188	160.625	126.963	78.95	Medicago sativa subsp. sativa
PI 632019	2.23462	5.82538	2.10696	1.4119	1.49865	0.822373	0.137599	127.625	167.4	133.725	81.675	Medicago sativa subsp. sativa
PI 632025	2.79353	6.56552	2.41342	1.55247	1.55974	0.81234	0.173648	91.425	109.037	92.6	72.65	Medicago suffruticosa
PI 632044	3.36778	7.31683	2.69517	1.63808	1.65516	0.788025	0.236014	123.1	161.887	127.963	79.5	Medicago sativa subsp. sativa
PI 632052	2.48784	6.22014	2.28892	1.42964	1.60676	0.803189	0.180313	126.15	163.35	133.025	82.15	Medicago sativa subsp. sativa
W6 32886	2.67298	6.74588	2.49195	1.3733	1.82087	0.735674	0.368853	124.412	150.912	128.162	94.0375	Medicago daghestanica
PI 634027	1.61331	4.89828	1.76434	1.24803	1.41643	0.840948	0.099293	111.075	142.662	115.938	74.5875	Medicago sativa subsp. falcata
PI 641418	2.50552	6.3092	2.34419	1.42936	1.64902	0.787092	0.177672	131.2	165.463	138.4	89.8125	Medicago sativa subsp. sativa
PI 660361	5.31744	9.52474	3.53304	1.93105	1.8305	0.731043	0.468864	158.05	197.312	163.2	113.75	Medicago truncatula
PI 660363	2.94426	7.02453	2.59798	1.46509	1.77523	0.742498	0.367877	142.125	190.775	140.8	94.95	Medicago truncatula
PI 660365	4.77684	8.88446	3.25159	1.90232	1.70583	0.751277	0.41554	136.512	182.262	133.875	93.675	Medicago truncatula
PI 660366	3.12674	7.28966	2.62941	1.50452	1.75082	0.73185	0.41674	146.613	193.762	146.412	99.6	Medicago truncatula
PI 672731	2.69973	6.48039	2.37541	1.48995	1.60411	0.804174	0.217536	124.3	160.938	127	84.975	Medicago sativa subsp. sativa
PI 672732	2.44859	6.15471	2.25335	1.43233	1.5818	0.809354	0.189864	119.2	154.762	120.763	82.2	Medicago sativa subsp. sativa
PI 672735	2.55444	6.33157	2.34136	1.43068	1.64364	0.796696	0.191178	121.062	157.213	122.513	83.375	Medicago sativa subsp. sativa
PI 672737	2.18995	5.8007	2.12018	1.3787	1.54752	0.815159	0.163385	125.025	162.562	130.9	81.5875	Medicago sativa subsp. sativa
PI 672738	2.48567	6.17215	2.24777	1.46523	1.54069	0.816403	0.171181	119.513	157.488	123.062	77.9875	Medicago sativa subsp. sativa
PI 672745	2.71103	6.55756	2.4195	1.48528	1.63754	0.788525	0.185625	124.525	161	129.188	83.6375	Medicago sativa subsp. sativa
PI 672753	2.47601	6.13936	2.2275	1.4806	1.51309	0.822564	0.1603	120.475	158.65	122.175	80.775	Medicago sativa subsp. sativa
PI 672754	2.19829	5.81385	2.1196	1.38695	1.53658	0.815163	0.163565	125.263	164.35	132.225	79.275	Medicago sativa subsp. sativa
PI 672759	2.54503	6.30466	2.32318	1.45887	1.60019	0.801403	0.16114	115.062	152.2	117.688	75.25	Medicago sativa subsp. sativa
PI 672761	2.40175	6.13294	2.26339	1.38641	1.63723	0.798918	0.216778	117.55	153.425	118.812	80.475	Medicago sativa subsp. sativa
PI 672766	2.12981	5.7391	2.11659	1.33351	1.59369	0.809681	0.163709	124.95	163.15	132.062	79.725	Medicago sativa subsp. sativa
PI 672773	2.30254	6.00872	2.22215	1.39162	1.608	0.797753	0.151257	123.513	159.9	129.3	81.25	Medicago sativa subsp. sativa

## Sheet: Alfalfa_seed_size_all_data
No.	Filename	scale[mm/pixel]	#	Area size(AS)[mm2]	Perimeter length(PL)[mm]	Length(L)[mm]	Width(W)[mm]	Length-to-width ratio(LWR)	Circularity(CS)	Distance between IS and CG (DS)[mm]
1	NSL 4099 (Medicago sativa subsp. sativa).jpg	0.042735
			1	2.61154	6.3197	2.38167	1.42634	1.66978	0.821701	0.059718
			2	2.37687	5.98211	2.12516	1.42057	1.496	0.834651	0.071484
			3	2.12576	5.5798	1.92827	1.44162	1.33757	0.857997	0.037658
			4	2.29103	5.95279	2.21603	1.39527	1.58824	0.812457	0.072398
			5	2.63802	6.36547	2.33638	1.45549	1.60522	0.818139	0.193031
			6	3.73468	7.71402	2.92631	1.66446	1.75812	0.788683	0.108987
			7	2.25177	5.70067	2.03562	1.48837	1.36769	0.870725	0.055992
			8	2.01801	5.51507	2.04502	1.28061	1.59691	0.83374	0.167285
			9	2.01435	5.63594	2.15588	1.21475	1.77475	0.796916	0.1814
			10	2.22072	5.77148	2.0628	1.42826	1.44428	0.837779	0.048873
			11	3.08545	6.97842	2.57119	1.50302	1.71068	0.796186	0.347691
			12	2.88913	6.61151	2.35971	1.68409	1.40118	0.830569	0.03141
			13	2.2609	5.95708	2.21891	1.32684	1.67233	0.800615	0.192126
			14	3.25346	7.02848	2.54011	1.57598	1.61177	0.827623	0.258806
			15	3.21694	7.23483	2.71659	1.50059	1.81035	0.772319	0.215187
			16	2.12484	5.6903	2.06767	1.35139	1.53003	0.824642	0.025154
			17	1.46009	4.694	1.67594	1.17579	1.42538	0.832726	0.098322
			18	2.48461	6.10299	2.21644	1.54082	1.43848	0.83827	0.097498
			19	2.13306	5.68601	2.08351	1.28061	1.62696	0.829083	0.121277
			20	2.23168	5.95708	2.27178	1.20342	1.88777	0.790268	0.525366
			21	2.10749	5.65061	2.01579	1.4605	1.3802	0.829442	0.059802
			22	2.53392	6.3154	2.38473	1.41089	1.69023	0.798365	0.070917
			23	2.52023	6.24889	2.28061	1.39985	1.62918	0.811042	0.298808
			24	2.48279	6.33007	2.34262	1.50302	1.55861	0.778633	0.069124
			25	1.34047	4.32709	1.48161	1.23266	1.20196	0.899652	0.097187
			26	2.17415	5.74644	2.11137	1.41089	1.49648	0.827373	0.149167
			27	2.66815	6.3551	2.29059	1.55322	1.47474	0.830187	0.18145
			28	2.64532	6.12373	2.05571	1.73062	1.18785	0.886456	0.184581
			29	2.39878	6.15305	2.35157	1.31092	1.79384	0.796194	0.283101
			30	2.90922	6.92406	2.6267	1.42057	1.84905	0.762544	0.106481
			31	2.41796	6.07795	2.23899	1.53191	1.46157	0.822514	0.071099
			32	2.2892	5.95279	2.2028	1.43273	1.53749	0.811809	0.30766
			33	2.26912	5.89665	2.23899	1.31648	1.70074	0.820081	0.161745
			34	2.20154	5.83191	2.17947	1.35746	1.60555	0.813421	0.14219
			35	2.97222	6.84288	2.58182	1.5109	1.7088	0.797651	0.124863
			36	2.7412	6.56144	2.46531	1.50545	1.63759	0.800115	0.112075
			37	2.22163	5.82584	2.15588	1.31648	1.63761	0.822556	0.187499
			38	2.43987	6.26963	2.39085	1.31994	1.81133	0.779997	0.265139
			39	2.98592	6.68231	2.45678	1.60866	1.52722	0.8403	0.150681
			40	2.88548	6.47597	2.20612	1.74429	1.26477	0.864605	0.064468
			41	1.27016	4.43759	1.67594	1.08111	1.5502	0.810536	0.050098
			42	2.50562	6.16342	2.11094	1.67158	1.26284	0.828859	0.289185
			43	2.11845	5.80081	2.17611	1.27059	1.71268	0.791137	0.247172
			44	2.17141	5.63594	1.99209	1.43655	1.38673	0.859051	0.043962
			45	3.23429	7.17439	2.73635	1.50302	1.82057	0.789621	0.10562
			46	2.57958	6.25926	2.31123	1.44605	1.59831	0.827394	0.179512
			47	2.55949	6.30933	2.37052	1.50545	1.57463	0.807974	0.148492
			48	2.57958	6.22386	2.15715	1.60013	1.34811	0.836834	0.298665
			49	3.78764	7.60781	2.78399	1.74376	1.59654	0.822356	0.353007
			50	2.90648	6.57181	2.3132	1.60582	1.44051	0.845682	0.195744
			51	2.84986	6.55107	2.21891	1.77284	1.25161	0.834467	0.158145
			52	2.07919	5.64024	1.97182	1.43655	1.37261	0.821313	0.289211
			53	2.53757	6.28	2.31123	1.48161	1.55995	0.808555	0.098383
			54	3.02336	6.75741	2.46012	1.60866	1.5293	0.832029	0.326708
			55	2.49283	6.14876	2.12559	1.66446	1.27705	0.828568	0.348577
			56	3.23886	7.41184	2.81725	1.3808	2.0403	0.740883	0.583437
			57	2.95213	6.98449	2.70986	1.4018	1.93313	0.76046	0.123575
			58	2.83617	6.66157	2.4867	1.58118	1.57269	0.803134	0.236522
			59	1.94039	5.66097	2.23081	1.18815	1.87756	0.760881	0.284192
			60	2.34034	5.88198	2.17107	1.43591	1.51198	0.850044	0.236023
			61	2.46179	6.06329	2.15715	1.54082	1.4	0.84148	0.179496
			62	2.71563	6.52604	2.31123	1.58118	1.46171	0.801276	0.262299
			63	2.44535	6.11336	2.15588	1.53429	1.40513	0.822227	0.043808
			64	2.44261	6.25926	2.3132	1.26555	1.82782	0.783462	0.398485
			65	2.88548	6.85325	2.60927	1.42249	1.83429	0.77203	0.294232
			66	2.9704	6.81355	2.56123	1.62448	1.57665	0.804039	0.013116
			67	2.29194	5.99248	2.18783	1.31648	1.66188	0.802048	0.062542
			68	2.52023	6.16342	2.28421	1.47357	1.55012	0.833692	0.065998
			69	2.15132	5.5798	1.89243	1.47171	1.28587	0.868316	0.085072
			70	3.41783	7.22623	2.61835	1.66281	1.57465	0.8225	0.293314
			71	2.43531	6.19453	2.32384	1.3635	1.70432	0.797529	0.360546
			72	3.17859	6.85755	2.46568	1.72004	1.43351	0.849389	0.018863
			73	3.00692	6.99916	2.63607	1.43273	1.8399	0.771331	0.304257
			74	2.33943	5.89235	2.16644	1.43655	1.50809	0.846725	0.092606
			75	1.98605	5.51936	2.09574	1.29761	1.61507	0.819259	0.241024
			76	2.53666	6.21349	2.22959	1.48345	1.50297	0.82566	0.122712
			77	2.67546	6.3905	2.35971	1.50545	1.56745	0.823262	0.226644
			78	2.63071	6.27393	2.2028	1.62167	1.35836	0.839856	0.135486
			79	2.95853	6.52604	2.2762	1.72904	1.31645	0.872943	0.185513
			80	2.58506	6.34473	2.31754	1.3808	1.67841	0.806963	0.03665
			81	2.49922	6.28	2.38473	1.37616	1.73289	0.796335	0.070775
			82	2.46544	6.06329	2.15969	1.49082	1.44866	0.842728	0.082676
			83	2.32482	5.85695	2.03876	1.57655	1.29317	0.85164	0.236104
			84	2.91561	6.4656	2.27499	1.73957	1.30779	0.876438	0.081541
			85	3.15119	7.53271	2.82986	1.36818	2.06834	0.697883	0.766558
			86	3.17037	7.04493	2.69262	1.53011	1.75975	0.802725	0.128063
			87	2.31295	5.97352	2.22097	1.34122	1.65594	0.814543	0.212041
			88	2.34217	6.02359	2.26171	1.43655	1.57441	0.811179	0.178758
			89	2.24538	5.81118	2.03068	1.42634	1.4237	0.835547	0.310108
			90	2.46726	6.09262	2.23081	1.4057	1.58697	0.835253	0.052301
			91	2.79964	6.66157	2.50718	1.47357	1.70143	0.792791	0.115927
			92	1.93765	5.3942	1.97182	1.31994	1.49387	0.836819	0.084315
			93	2.21616	5.77577	2.02122	1.45109	1.39289	0.834814	0.205031
			94	2.99231	6.77815	2.517	1.57598	1.5971	0.818454	0.166764
			95	2.40517	6.04255	2.25807	1.41541	1.59534	0.827781	0.088585
			96	2.56497	6.25926	2.2858	1.42057	1.60908	0.822708	0.058367
			97	2.05179	5.81725	2.31636	1.18738	1.95082	0.761917	0.409602
			98	2.32573	5.79651	2.02122	1.49266	1.35411	0.869833	0.097118
			99	2.7622	6.52174	2.37052	1.60013	1.48146	0.81609	0.206754
			100	2.94209	6.69698	2.45678	1.57598	1.55889	0.824344	0.190163
			101	2.4143	5.92168	2.04636	1.60639	1.27389	0.865191	0.043091
			102	2.08649	5.60483	1.99805	1.48345	1.34689	0.834643	0.302582
			103	2.7065	6.61758	2.517	1.39527	1.80395	0.77664	0.39707
			104	2.65537	6.40517	2.25807	1.60639	1.40568	0.813343	0.051805
			105	2.6088	6.82822	2.51373	1.25686	2	0.70313	0.561921
			106	2.85808	6.68231	2.4867	1.54082	1.61388	0.804324	0.300181
			107	3.65068	7.62247	2.76325	1.85539	1.48931	0.789571	0.197426
			108	3.03431	6.79282	2.53687	1.51753	1.67171	0.826363	0.110308
			109	2.45539	6.13839	2.29059	1.3841	1.65493	0.818884	0.193623
			110	2.39421	5.95708	2.12516	1.50302	1.41393	0.847824	0.147714
			111	2.55584	6.20919	2.23081	1.59555	1.39814	0.833053	0.085282
			112	3.86435	7.81415	2.94621	1.68355	1.75	0.795284	0.202116
			113	2.50196	6.14876	2.21314	1.51753	1.45838	0.831603	0.062882
			114	3.06171	6.92835	2.52713	1.58118	1.59825	0.801519	0.109047
			115	4.10815	7.84526	2.78694	1.93253	1.44212	0.838768	0.180143
			116	3.49088	7.4619	2.77775	1.62729	1.70698	0.787853	0.062
			117	2.32573	5.79651	2.0628	1.49266	1.38197	0.869833	0.24652
			118	2.79142	6.65728	2.46086	1.4605	1.68494	0.791484	0.430443
			119	2.52114	6.34473	2.39505	1.37948	1.7362	0.78701	0.027602
			120	3.0818	6.86362	2.56408	1.58982	1.61281	0.822068	0.214136
2	PI 26590 (Medicago sativa subsp. sativa).jpg	0.042735
			1	2.68368	6.29466	2.19075	1.69059	1.29585	0.851128	0.123065
			2	2.64441	6.3197	2.30133	1.51572	1.5183	0.832044	0.311648
			3	2.97405	6.73667	2.41933	1.74376	1.38742	0.823506	0.153948
			4	3.41965	7.32029	2.69872	1.60923	1.67702	0.801927	0.33042
			5	3.10554	6.87828	2.54298	1.64459	1.54627	0.824872	0.150012
			6	2.59693	6.24889	2.252	1.60013	1.40739	0.835726	0.235179
			7	3.32012	7.15972	2.59136	1.62729	1.59244	0.813901	0.301328
			8	2.80786	6.501	2.3736	1.57133	1.51056	0.834881	0.043034
			9	3.36852	7.14936	2.61241	1.67921	1.55574	0.828161	0.361272
			10	2.33669	5.84658	2.03158	1.57133	1.2929	0.859027	0.196103
			11	2.88548	6.83251	2.55587	1.42057	1.7992	0.776724	0.172841
			12	2.98227	6.73238	2.44896	1.62729	1.50493	0.826836	0.332733
			13	2.5878	6.21956	2.18992	1.69059	1.29536	0.84066	0.121007
			14	2.21798	5.96745	2.2858	1.23043	1.85773	0.782691	0.21491
			15	3.17037	6.98879	2.63607	1.59555	1.65214	0.815674	0.10742
			16	2.49192	6.27393	2.35196	1.37616	1.70907	0.795546	0.258272
			17	2.79964	6.66157	2.46901	1.49266	1.65411	0.792791	0.280409
			18	2.64989	6.49064	2.4057	1.44162	1.66874	0.79043	0.196286
			19	3.13476	6.80748	2.40684	1.78465	1.34863	0.850044	0.113159
			20	2.42343	5.92168	2.0628	1.49266	1.38197	0.868463	0.267127
			21	2.6298	6.19883	2.23899	1.5881	1.40986	0.860031	0.049423
			22	2.47822	6.01322	2.15715	1.50545	1.43289	0.861263	0.198082
			23	2.79508	6.45094	2.39085	1.54851	1.54397	0.84403	0.126286
			24	2.58506	6.08832	2.12215	1.64459	1.29038	0.876365	0.068404
			25	2.16411	5.90701	2.21644	1.35139	1.64012	0.779386	0.167176
			26	2.62523	6.20919	2.05215	1.61263	1.27255	0.855673	0.18548
			27	2.95579	6.99916	2.62392	1.49571	1.75429	0.758214	0.218098
			28	2.3723	6.06329	2.24062	1.44605	1.54947	0.810892	0.11215
			29	2.58141	6.20312	2.21891	1.51452	1.46509	0.843035	0.293485
			30	2.56132	6.20919	2.17611	1.63568	1.3304	0.834839	0.252233
			31	3.25073	7.05959	2.54765	1.70618	1.49319	0.819655	0.013636
			32	3.27538	6.92835	2.43625	1.80146	1.35238	0.857456	0.212334
			33	2.64532	6.30933	2.33638	1.57598	1.4825	0.835069	0.083413
			34	2.57319	6.12802	2.07472	1.73062	1.19883	0.861075	0.211446
			35	2.92839	6.77208	2.44784	1.55557	1.5736	0.802408	0.07284
			36	2.48553	6.21349	2.34691	1.30743	1.79506	0.809016	0.208788
			37	3.47261	7.30563	2.69093	1.77078	1.51963	0.817619	0.121994
			38	2.04083	5.53403	1.99209	1.34122	1.48529	0.837404	0.300363
			39	3.13659	6.74275	2.35041	1.76923	1.32849	0.866948	0.128154
			40	2.56588	6.14876	2.18407	1.5904	1.37329	0.852848	0.093713
			41	3.52558	7.49731	2.76325	1.70189	1.62363	0.788187	0.232868
			42	3.12563	6.99308	2.54119	1.63568	1.55359	0.803174	0.072045
			43	2.76038	6.38013	2.2758	1.60013	1.42226	0.852156	0.164405
			44	3.47444	7.3557	2.71626	1.71045	1.58803	0.806951	0.218221
			45	3.04345	6.73667	2.44635	1.62167	1.50854	0.842722	0.229827
			46	2.943	6.70735	2.41819	1.60184	1.50964	0.822052	0.186694
			47	2.7759	6.45523	2.3258	1.63568	1.42192	0.837124	0.211392
			48	2.859	6.67194	2.47308	1.52713	1.61943	0.807084	0.076505
			49	2.67728	6.49064	2.40684	1.47357	1.63334	0.798601	0.341704
			50	3.38313	7.18476	2.60155	1.76199	1.47648	0.823577	0.077557
			51	2.71746	6.19883	2.01579	1.80298	1.11803	0.888698	0.151866
			52	2.47183	6.06758	2.13673	1.55557	1.37361	0.843717	0.22385
			53	2.88456	6.48027	2.16981	1.82563	1.18853	0.863186	0.163467
			54	2.8243	6.85755	2.55445	1.392	1.8351	0.754715	0.504647
			55	3.21785	6.90332	2.42837	1.75992	1.37982	0.848517	0.093121
			56	2.7412	6.44057	2.3736	1.5881	1.49462	0.830429	0.070991
			57	2.53027	6.3948	2.4129	1.3808	1.74747	0.777541	0.504941
			58	2.3796	6.06329	2.26534	1.41089	1.60561	0.813389	0.106875
			59	2.59601	6.13839	2.0712	1.65069	1.25475	0.865781	0.279645
			60	2.0801	5.51507	1.98843	1.39527	1.42512	0.859393	0.051918
			61	2.76494	6.59684	2.45418	1.41089	1.73945	0.798406	0.097264
			62	2.901	6.501	2.27138	1.69652	1.33885	0.862574	0.150784
			63	2.56679	6.13839	2.14058	1.62448	1.3177	0.856037	0.192361
			64	2.64898	6.34473	2.18908	1.67539	1.30661	0.826917	0.212274
			65	2.42983	5.84658	1.8657	1.77078	1.0536	0.893268	0.095413
			66	2.5321	6.10299	2.21644	1.48653	1.49102	0.85429	0.204904
			67	2.25268	5.72571	2.00898	1.5109	1.32966	0.863478	0.161436
			68	2.38326	5.85695	2.041	1.54082	1.32462	0.873048	0.218011
			69	3.14846	7.07426	2.58289	1.60866	1.60561	0.79058	0.102008
			70	3.16581	6.89295	2.50098	1.73062	1.44514	0.837306	0.258826
			71	2.68185	6.38013	2.37475	1.53191	1.5502	0.827913	0.004863
			72	2.27186	5.73608	2.01715	1.49571	1.34862	0.867683	0.166302
			73	2.49831	6.21956	2.32855	1.36014	1.71199	0.81159	0.179109
			74	1.63997	4.91071	1.69059	1.33849	1.26306	0.85459	0.050868
			75	2.8453	6.40517	2.20777	1.72057	1.28317	0.871519	0.11789
			76	3.35482	6.93872	2.45529	1.80298	1.3618	0.87563	0.164407
			77	2.72111	6.23423	2.18282	1.66665	1.3097	0.879815	0.202117
			78	3.34843	6.97842	2.42949	1.91545	1.26837	0.864047	0.048764
			79	3.03614	6.92835	2.59523	1.52713	1.69942	0.794826	0.19792
			80	2.5257	6.26356	2.25524	1.54851	1.4564	0.809004	0.196702
			81	2.0244	5.4693	1.95087	1.45298	1.34267	0.850438	0.130763
			82	2.85443	6.61758	2.45678	1.45549	1.68794	0.819088	0.055634
			83	2.34125	5.97175	2.16644	1.4096	1.53692	0.825003	0.091812
			84	2.82338	6.49064	2.3258	1.63568	1.42192	0.842181	0.3015
			85	2.69098	6.34473	2.2794	1.53191	1.48795	0.840029	0.038591
			86	3.12472	7.02419	2.60927	1.5904	1.64064	0.795844	0.252891
			87	2.90191	6.71772	2.47603	1.61093	1.53702	0.808074	0.161787
			88	3.16124	7.02419	2.56444	1.66665	1.53868	0.805146	0.206266
			89	2.72294	6.4699	2.38397	1.50302	1.58612	0.817435	0.041042
			90	3.54384	7.54737	2.78399	1.62167	1.71675	0.781794	0.414183
			91	2.45083	6.04255	2.17779	1.46175	1.48985	0.843494	0.052038
			92	2.46087	6.06758	2.1999	1.49266	1.47382	0.839977	0.040004
			93	3.08088	6.78245	2.4889	1.5967	1.55878	0.841613	0.103913
			94	2.26455	5.73608	2.04502	1.52892	1.33756	0.864893	0.071391
			95	3.1585	6.85755	2.46012	1.66226	1.47998	0.844021	0.071345
			96	2.64076	6.3197	2.2057	1.62448	1.35779	0.830895	0.080177
			97	2.51292	6.24889	2.24591	1.51572	1.48174	0.808691	0.179188
			98	2.53301	6.23423	2.25807	1.56901	1.43917	0.818995	0.012737
			99	2.45083	6.01322	2.00307	1.65951	1.20702	0.851742	0.052378
			100	2.20154	5.98819	2.24916	1.24812	1.80204	0.771519	0.23681
			101	3.33291	7.10966	2.52279	1.74324	1.44719	0.828582	0.156272
			102	2.80877	6.51137	2.34262	1.5967	1.46717	0.832494	0.121325
			103	3.00236	6.73238	2.41933	1.66226	1.45544	0.832405	0.217032
			104	1.56418	4.76481	1.5858	1.31648	1.20457	0.865779	0.103923
			105	3.38313	7.3117	2.75796	1.63624	1.68555	0.795227	0.151056
			106	2.44626	6.03826	2.19283	1.54082	1.42316	0.843121	0.099956
			107	2.74759	6.56574	2.44635	1.48653	1.64568	0.800932	0.091392
			108	2.96948	6.74704	2.52388	1.60639	1.57115	0.819717	0.038377
			109	3.03523	6.74704	2.44448	1.68409	1.45151	0.837865	0.074044
			110	2.22529	5.76111	2.10444	1.39723	1.50615	0.842526	0.062543
			111	3.30551	6.98879	2.42385	1.77747	1.36365	0.850443	0.012913
			112	2.19424	5.6903	1.99026	1.46175	1.36156	0.851575	0.226039
			113	2.98592	6.74704	2.43325	1.64903	1.47557	0.824254	0.165986
			114	3.61871	7.37644	2.61625	1.82212	1.43583	0.83574	0.304707
			115	3.03706	6.76171	2.4057	1.61772	1.48709	0.834737	0.070941
			116	3.12106	7.05352	2.61241	1.54437	1.69157	0.788317	0.121192
			117	2.47913	6.33007	2.357	1.39723	1.68691	0.777488	0.226794
			118	2.7339	6.44057	2.38282	1.5538	1.53354	0.828216	0.274316
			119	3.23977	6.86791	2.431	1.69328	1.43567	0.863126	0.024706
			120	2.96766	6.76778	2.43625	1.55557	1.56615	0.8142	0.312345
			121	2.85078	6.49064	2.30133	1.67921	1.37049	0.850352	0.081539
			122	3.32378	7.15972	2.70615	1.5967	1.69484	0.814796	0.205948
			123	2.31569	5.90701	2.07296	1.50302	1.3792	0.833976	0.173758
			124	2.8243	6.51567	2.33286	1.55322	1.50195	0.835992	0.280774
			125	2.80147	6.49064	2.3736	1.54437	1.53694	0.835644	0.030894
			126	3.14663	6.83251	2.43887	1.65124	1.477	0.847022	0.073471
			127	2.80969	6.3948	2.22261	1.73536	1.28078	0.863404	0.147421
			128	2.20794	5.87161	2.14356	1.43655	1.49216	0.804789	0.329762
			129	2.5257	6.19883	2.33286	1.45298	1.60557	0.825988	0.193096
			130	2.75855	6.38013	2.29059	1.61546	1.41792	0.851592	0.132389
			131	3.14024	6.96375	2.5311	1.65951	1.52521	0.81374	0.154319
			132	3.41235	7.37644	2.66809	1.61263	1.6545	0.78808	0.111328
			133	3.50183	7.47657	2.71626	1.72269	1.57675	0.787229	0.36052
			134	3.1448	6.83251	2.48633	1.75992	1.41275	0.84653	0.177632
			135	2.95579	6.77815	2.53002	1.55557	1.62643	0.808464	0.125676
			136	3.20233	7.12003	2.60366	1.62729	1.6	0.793803	0.280305
			137	2.9357	6.63654	2.39657	1.66884	1.43607	0.837602	0.032385
			138	3.26625	7.08462	2.56016	1.67921	1.52462	0.817759	0.342742
			139	3.00966	6.61151	2.29736	1.69328	1.35675	0.86522	0.090872
			140	2.45174	6.15305	2.23081	1.4605	1.52743	0.813773	0.273214
			141	3.1238	6.79282	2.43325	1.74429	1.39498	0.850734	0.016065
			142	2.10841	5.5401	2.00898	1.39723	1.43783	0.863234	0.047122
			143	3.11284	6.79282	2.47308	1.66226	1.48778	0.84775	0.036486
			144	3.38039	7.2806	2.65987	1.62729	1.63454	0.801388	0.444407
			145	2.54945	6.3905	2.44896	1.37815	1.77699	0.784487	0.16036
			146	2.5321	6.08832	2.10444	1.62729	1.29322	0.85841	0.144001
			147	2.39969	6.04255	2.1999	1.45361	1.51341	0.825895	0.06658
			148	2.43804	6.22815	2.32502	1.33849	1.73705	0.789829	0.464484
			149	2.96127	6.72201	2.39695	1.65951	1.44437	0.823548	0.102518
			150	3.15028	6.97412	2.55623	1.58176	1.61607	0.813917	0.098974
			151	2.41522	5.96745	2.0628	1.57598	1.30891	0.852292	0.014426
			152	2.56406	6.09869	2.03742	1.69328	1.20323	0.866291	0.078049
			153	3.47353	7.3514	2.67698	1.60866	1.6641	0.807682	0.405059
			154	2.98044	6.71164	2.44635	1.58118	1.54716	0.831444	0.250128
			155	2.45265	6.25497	2.37052	1.35139	1.75414	0.787764	0.265448
			156	3.0334	6.78245	2.42385	1.64403	1.47433	0.828643	0.258819
			157	2.42161	5.99248	2.18783	1.44162	1.51762	0.847423	0.02379
			158	2.88548	6.59684	2.38473	1.62448	1.468	0.833211	0.188137
			159	2.23533	5.90701	2.15715	1.32753	1.62494	0.805037	0.45281
			160	2.96035	6.74704	2.49842	1.53429	1.62839	0.817196	0.348053
			161	2.95122	6.95338	2.58394	1.48161	1.74402	0.767042	0.50509
			162	2.55219	6.27393	2.1999	1.5881	1.38524	0.814786	0.158586
			163	2.60789	6.45523	2.34691	1.51753	1.54653	0.786456	0.183632
			164	2.66724	6.4302	2.357	1.47605	1.59683	0.81063	0.009744
			165	3.55571	7.48694	2.77512	1.65124	1.68063	0.797127	0.370671
			166	2.82704	6.40517	2.31281	1.64958	1.40206	0.865925	0.089414
			167	2.95213	6.68661	2.46605	1.58637	1.55452	0.829725	0.016843
			168	3.16672	6.90332	2.50827	1.76199	1.42354	0.835033	0.069016
			169	2.20885	5.76111	2.06546	1.41477	1.45993	0.836303	0.127068
			170	1.68472	5.12135	1.93819	1.09871	1.76407	0.807176	0.107463
			171	2.41156	6.22386	2.38282	1.3635	1.74758	0.782329	0.183357
			172	2.88274	6.4656	2.21644	1.78976	1.2384	0.866557	0.184395
			173	2.91835	6.66157	2.40608	1.63568	1.47099	0.826406	0.269374
			174	2.73572	6.5053	2.3049	1.56726	1.47066	0.812358	0.268801
			175	2.964	6.66157	2.4129	1.5881	1.51937	0.839334	0.061227
			176	2.79416	6.41983	2.32384	1.57655	1.474	0.851951	0.251266
			177	2.88	6.49064	2.23081	1.74376	1.27931	0.859068	0.13447
			178	3.07267	6.90761	2.55445	1.56784	1.62927	0.809225	0.367035
			179	2.84256	6.62188	2.48633	1.54909	1.60502	0.814624	0.082478
			180	2.88548	6.74704	2.52533	1.45361	1.73728	0.796527	0.055423
			181	3.44979	7.316	2.57119	1.9078	1.34772	0.809944	0.03828
			182	1.84725	5.10668	1.76199	1.39723	1.26106	0.89014	0.183183
			183	3.01971	6.84288	2.50098	1.60866	1.5547	0.810394	0.271529
			184	3.19411	7.05959	2.64575	1.5904	1.66358	0.80538	0.223109
			185	5.17286	8.82082	3.13714	2.16095	1.45174	0.835453	0.382273
			186	3.11467	6.86362	2.45231	1.70618	1.43731	0.830836	0.074796
			187	3.63059	7.42221	2.73635	1.73536	1.57682	0.828172	0.14402
			188	2.5184	6.11336	2.24591	1.51572	1.48174	0.846789	0.13016
			189	2.83708	6.58647	2.41025	1.58982	1.51605	0.821818	0.22142
			190	2.37047	5.90701	2.14356	1.45361	1.47465	0.853707	0.101633
			191	2.85078	6.51137	2.2878	1.61263	1.41868	0.844944	0.145212
			192	3.03158	6.88865	2.4845	1.57598	1.57648	0.802804	0.185456
			193	3.2279	7.09929	2.63607	1.60866	1.63867	0.804822	0.199559
			194	2.92565	6.40517	2.04814	2.00898	1.01949	0.896132	0.154312
			195	3.25255	6.95338	2.47603	1.78567	1.38661	0.84536	0.159011
			196	2.40426	6.10299	2.24916	1.36818	1.64391	0.81116	0.165987
			197	3.01605	6.75741	2.47012	1.66446	1.48404	0.830019	0.047571
			198	2.65172	6.3197	2.31636	1.53191	1.51208	0.834343	0.089444
			199	3.93283	7.85385	2.81043	1.77078	1.58711	0.801217	0.107722
			200	3.22698	6.93872	2.42385	1.72851	1.40228	0.842264	0.198378
			201	2.97587	6.60114	2.33521	1.6949	1.37778	0.858197	0.380396
			202	2.6298	6.18416	2.15588	1.58176	1.36296	0.864114	0.203891
			203	3.47627	7.2409	2.58712	1.84106	1.40523	0.833178	0.041723
			204	3.353	7.19513	2.57332	1.62448	1.58409	0.81389	0.515908
			205	2.98318	6.6158	2.36396	1.57598	1.5	0.856494	0.297216
			206	1.91756	5.30265	1.81408	1.36818	1.32591	0.856984	0.233515
			207	3.02153	6.81355	2.51264	1.57598	1.59434	0.81788	0.089393
			208	3.12106	6.75312	2.42987	1.6949	1.43363	0.86001	0.187626
			209	2.93205	6.63654	2.42724	1.56726	1.54871	0.83656	0.117408
			210	2.70011	6.33007	2.32502	1.56493	1.4857	0.846789	0.127866
			211	2.99962	6.63654	2.3539	1.73168	1.35932	0.855839	0.187552
			212	3.37765	7.22016	2.5246	1.81358	1.39205	0.814199	0.276968
			213	3.33291	7.23053	2.58995	1.61546	1.60322	0.801111	0.075093
			214	2.67272	6.34473	2.27138	1.57598	1.44125	0.834328	0.240294
			215	2.98318	6.60114	2.33442	1.72269	1.3551	0.860304	0.106355
			216	3.43609	7.3557	2.73635	1.63791	1.67063	0.798044	0.155855
			217	3.69998	7.57241	2.75	1.84898	1.4873	0.810852	0.077752
			218	2.91835	6.61151	2.44635	1.54082	1.58769	0.838969	0.118128
			219	3.33656	7.00345	2.44784	1.78465	1.37161	0.854839	0.043508
			220	3.31738	7.06389	2.48082	1.70135	1.45814	0.835446	0.122479
			221	2.86995	6.58647	2.30014	1.71897	1.33809	0.83134	0.045638
			222	1.69476	5.20252	1.85145	1.31092	1.41233	0.786847	0.14797
			223	2.65172	6.3551	2.33286	1.5109	1.54402	0.825073	0.278855
			224	2.67454	6.41554	2.29059	1.5858	1.44444	0.816571	0.219126
			225	2.5047	6.12373	2.19075	1.55557	1.40833	0.839334	0.078741
			226	3.15028	7.07426	2.65506	1.57655	1.68409	0.791039	0.094745
			227	1.892	5.25259	1.80348	1.43591	1.25599	0.861754	0.041755
			228	2.18328	5.71104	2.06899	1.42826	1.44861	0.84118	0.189924
			229	2.6782	6.48027	2.22959	1.53429	1.45317	0.801432	0.208927
			230	2.69189	6.3551	2.27499	1.60639	1.41621	0.837574	0.28637
			231	2.63528	6.19883	2.15715	1.6949	1.27273	0.861823	0.042582
			232	3.37856	7.05959	2.47898	1.83809	1.34867	0.851889	0.185415
			233	3.51097	7.27023	2.64299	1.67921	1.57395	0.834719	0.202315
			234	2.88822	6.72201	2.50098	1.47357	1.69722	0.803232	0.079221
			235	2.1148	5.63594	1.96114	1.52533	1.28571	0.836654	0.135788
			236	3.27447	6.97412	2.48633	1.68355	1.47684	0.846002	0.43649
			237	2.54214	6.09869	2.16644	1.61093	1.34484	0.858887	0.037149
			238	3.53471	7.3557	2.64886	1.7568	1.50777	0.820948	0.026729
			239	2.9704	6.62188	2.26494	1.74429	1.29849	0.85126	0.116808
			240	2.14219	5.75681	2.12688	1.39723	1.52221	0.812276	0.173897
			241	3.08454	6.69698	2.2878	1.84898	1.23733	0.864256	0.114596
			242	2.46544	6.13409	2.17611	1.58118	1.37626	0.823385	0.150468
			243	3.05258	6.79282	2.43625	1.61546	1.50808	0.831337	0.280754
			244	3.02244	6.68231	2.43625	1.70618	1.4279	0.850579	0.058007
			245	3.00053	6.78245	2.31636	1.78107	1.30055	0.819663	0.35001
			246	3.55297	7.25556	2.56408	1.86325	1.37613	0.848124	0.076464
			247	2.5878	6.21956	2.24062	1.56493	1.43177	0.84066	0.252724
			248	2.77134	6.51567	2.3258	1.54082	1.50946	0.820316	0.278798
3	W6 2502 (Medicago sativa subsp. sativa).jpg	0.042735
			1	2.53666	6.19883	2.20612	1.5109	1.46014	0.829571	0.143117
			2	2.2892	5.79651	2.06767	1.52713	1.35396	0.856172	0.033267
			3	2.27094	5.96745	2.31281	1.29972	1.77946	0.80138	0.088856
			4	2.85808	6.76171	2.42536	1.50302	1.61365	0.785546	0.457343
			5	2.93935	6.70735	2.4867	1.54082	1.61388	0.821032	0.16004
			6	2.58688	6.35939	2.35157	1.44605	1.6262	0.803814	0.253659
			7	2.71929	6.3197	2.27098	1.67594	1.35505	0.855603	0.106172
			8	2.63163	6.61151	2.46272	1.30813	1.88263	0.756542	0.121737
			9	2.6225	6.3197	2.31636	1.55557	1.48908	0.825149	0.097734
			10	2.25177	5.77148	2.12559	1.43655	1.47966	0.849492	0.10867
			11	2.30199	5.98211	2.18783	1.39985	1.56291	0.808358	0.117084
			12	2.66359	6.48027	2.46531	1.54082	1.6	0.79706	0.225403
			13	2.68368	6.41554	2.35041	1.58982	1.47841	0.819359	0.129458
			14	2.53757	6.17379	2.26009	1.54437	1.46344	0.836614	0.038297
			15	3.61871	7.59744	2.85684	1.61093	1.77341	0.787825	0.236035
			16	1.93035	5.47359	2.00307	1.2155	1.64794	0.809655	0.381286
			17	2.62889	6.22386	2.22097	1.68572	1.31752	0.85283	0.165311
			18	3.14298	7.21587	2.69093	1.51753	1.77323	0.758532	0.263062
			19	2.24811	5.95708	2.29736	1.25686	1.82785	0.796088	0.114174
			20	2.4764	6.09262	2.24591	1.4605	1.53777	0.838344	0.141434
			21	2.44078	5.96745	2.12688	1.53191	1.38839	0.861314	0.057768
			22	2.52205	6.21349	2.30133	1.42057	1.62001	0.820905	0.024244
			23	2.43896	5.96745	2.14611	1.49266	1.43778	0.86067	0.05881
			24	2.57775	6.38013	2.39657	1.45549	1.64657	0.795778	0.125383
			25	2.34947	6.11765	2.24916	1.36818	1.64391	0.78888	0.208446
			26	2.16045	5.66527	2.00307	1.39134	1.43967	0.84589	0.065159
			27	2.73207	6.41983	2.3736	1.49266	1.59018	0.833019	0.041644
			28	2.36682	6.04255	2.20777	1.36818	1.61366	0.814582	0.252235
			29	2.2682	6.05722	2.28421	1.25686	1.81739	0.776866	0.101542
			30	2.98866	6.72201	2.50098	1.60866	1.5547	0.831166	0.0859
			31	2.14584	5.85695	2.18908	1.24812	1.75391	0.786078	0.367444
			32	2.07919	5.62557	2.08876	1.30463	1.60103	0.8256	0.166642
			33	3.25894	7.08462	2.56408	1.74376	1.47043	0.81593	0.238826
			34	3.36213	7.3514	2.83373	1.57133	1.80339	0.781778	0.191693
			35	3.16489	7.03885	2.63295	1.53429	1.71608	0.802722	0.369377
			36	3.07449	6.89295	2.52533	1.5881	1.59016	0.813155	0.096565
			37	2.14128	5.66097	2.05215	1.3635	1.50507	0.839654	0.13983
			38	2.34308	6.11336	2.32502	1.37616	1.68949	0.787839	0.175681
			39	3.37491	7.47227	2.85076	1.53191	1.86092	0.759568	0.491853
			40	2.99322	6.85325	2.5311	1.56726	1.61499	0.800859	0.225871
			41	2.72111	6.45523	2.32384	1.61263	1.44102	0.820602	0.177434
			42	2.56953	6.26963	2.32384	1.51753	1.53133	0.821449	0.100636
			43	2.37778	6.06329	2.30371	1.36283	1.69039	0.812764	0.133812
			44	2.62432	6.26963	2.20777	1.5858	1.39222	0.838964	0.193886
			45	2.74759	6.55107	2.44635	1.49082	1.64094	0.804522	0.049711
			46	2.65354	6.3905	2.35971	1.50545	1.56745	0.816518	0.173057
			47	2.7202	6.45953	2.28061	1.53429	1.48643	0.819236	0.261451
			48	2.90374	6.77637	2.53002	1.46175	1.73082	0.794645	0.092996
			49	2.87178	6.75741	2.54119	1.51211	1.68056	0.790315	0.188998
			50	3.52923	7.47657	2.74335	1.70296	1.61093	0.793387	0.26286
			51	2.74759	6.55107	2.47603	1.55557	1.59172	0.804522	0.0708
			52	3.11376	6.96805	2.53002	1.5967	1.58453	0.805884	0.078805
			53	2.92291	6.65728	2.45678	1.62729	1.50974	0.828767	0.105545
			54	1.8993	5.25259	1.89676	1.2749	1.48778	0.865081	0.193597
			55	2.94118	6.84288	2.55445	1.47357	1.73351	0.78932	0.115931
			56	2.65628	6.20919	2.12516	1.67921	1.26558	0.865792	0.071385
			57	2.53392	6.22386	2.24265	1.4951	1.5	0.822023	0.216556
			58	2.80877	6.64691	2.46012	1.51452	1.62436	0.79889	0.080372
			59	2.86265	6.55107	2.35971	1.68409	1.40118	0.838211	0.00974
			60	2.18785	5.66527	2.00307	1.39134	1.43967	0.856615	0.195956
			61	2.41613	6.28429	2.3809	1.32546	1.79628	0.768807	0.116429
			62	2.31203	5.92775	2.16264	1.36818	1.58068	0.826844	0.156615
			63	2.62432	6.41983	2.32227	1.49266	1.55579	0.800166	0.126905
			64	2.48553	6.30503	2.36937	1.39527	1.69814	0.785694	0.049429
			65	2.33669	5.93205	2.09792	1.48161	1.41598	0.834452	0.156162
			66	2.54397	6.16342	2.12172	1.64403	1.29056	0.841545	0.238011
			67	3.15302	7.03456	2.63988	1.56901	1.68252	0.800688	0.065477
			68	2.17963	5.88198	2.17611	1.3655	1.59363	0.791672	0.210079
			69	2.70194	6.60721	2.50098	1.38674	1.8035	0.777766	0.112343
			70	2.69646	6.4656	2.33794	1.48653	1.57275	0.810561	0.115243
			71	2.70833	6.3905	2.33794	1.52713	1.53094	0.833377	0.018015
			72	2.86995	6.62188	2.42423	1.54378	1.57032	0.822475	0.10896
			73	2.91104	6.66157	2.46012	1.52713	1.61095	0.824337	0.249909
			74	3.09367	7.14506	2.73802	1.50545	1.81874	0.761503	0.140681
			75	2.32847	5.94242	2.21108	1.42314	1.55367	0.828618	0.170905
			76	2.14128	5.89665	2.1999	1.26194	1.74327	0.773879	0.366686
			77	2.72385	6.4656	2.42987	1.54909	1.56858	0.818796	0.024026
			78	2.65172	6.3197	2.28061	1.53429	1.48643	0.834343	0.138013
			79	3.09184	6.98879	2.60681	1.56726	1.66329	0.79547	0.260339
			80	2.75855	6.501	2.41933	1.53011	1.58114	0.820219	0.306294
			81	2.62706	6.45094	2.39657	1.45862	1.64304	0.793294	0.39364
			82	2.449	6.06329	2.14186	1.5109	1.4176	0.83711	0.09704
			83	2.10932	5.73608	2.16644	1.2856	1.68516	0.805606	0.136971
			84	3.34021	7.00953	2.45529	1.80298	1.3618	0.854293	0.05599
			85	2.14767	5.51507	1.85145	1.58118	1.17093	0.88731	0.088037
			86	2.26364	5.84658	2.14611	1.39985	1.53311	0.832172	0.222581
			87	2.25998	5.86124	2.13673	1.42057	1.50414	0.826677	0.15092
			88	1.16697	4.30635	1.57598	0.964138	1.6346	0.790773	0.209842
			89	2.34217	5.94671	2.13673	1.46175	1.46176	0.832288	0.22539
			90	3.43335	7.40754	2.78694	1.56493	1.78087	0.786284	0.381458
			91	2.34125	5.97782	2.17107	1.49571	1.45153	0.823328	0.190581
			92	2.64167	6.2446	2.20777	1.63791	1.34792	0.851295	0.179595
			93	2.70833	6.5053	2.44784	1.42057	1.72315	0.804224	0.271418
			94	3.1932	6.99308	2.56479	1.56726	1.63648	0.820538	0.086817
			95	2.86721	6.66157	2.39657	1.61093	1.48769	0.811926	0.111019
			96	2.11023	5.71104	2.04279	1.42057	1.43801	0.813035	0.140662
			97	2.26546	5.81118	2.08876	1.53191	1.3635	0.843022	0.084124
			98	2.79416	6.5407	2.3539	1.63791	1.43713	0.820754	0.119325
			99	2.46361	6.21956	2.37052	1.35139	1.75414	0.800318	0.138954
			100	2.15954	5.86124	2.19075	1.27059	1.7242	0.789936	0.131978
			101	2.81973	6.44057	2.2878	1.63568	1.39868	0.854219	0.10164
			102	2.59419	6.38013	2.3786	1.392	1.70877	0.800852	0.048348
			103	2.10475	5.6903	2.15715	1.42249	1.51646	0.816846	0.147072
			104	2.74303	6.46131	2.3809	1.59555	1.49221	0.825657	0.042147
			105	3.38222	7.2806	2.64886	1.62167	1.63342	0.801821	0.451542
			106	2.45539	5.93205	2.04636	1.70189	1.2024	0.876843	0.153828
			107	2.57684	6.26356	2.18783	1.53429	1.42596	0.825383	0.069849
			108	3.19594	7.09499	2.67732	1.54851	1.72897	0.797819	0.113071
			109	2.52662	6.13839	2.21644	1.54082	1.43848	0.842637	0.052451
			110	2.37139	5.96745	2.18323	1.45549	1.5	0.836825	0.257669
			111	2.57136	6.11336	2.12172	1.66226	1.27641	0.864597	0.108419
			112	2.33304	5.98211	2.20612	1.39985	1.57597	0.81926	0.073642
			113	2.59967	6.38013	2.4129	1.47605	1.6347	0.802543	0.291569
			114	1.81073	5.21289	1.949	1.24812	1.56156	0.837347	0.090233
			115	2.71016	6.49064	2.39657	1.57598	1.52069	0.808406	0.196017
			116	1.8646	5.37346	1.95695	1.24592	1.57069	0.811499	0.078514
			117	2.95305	7.15972	2.65678	1.43336	1.85353	0.723915	0.587086
			118	2.3303	6.06329	2.26494	1.3635	1.66112	0.796534	0.106208
			119	2.98775	6.73238	2.32227	1.75212	1.3254	0.828355	0.081408
			120	2.78686	6.47597	2.30133	1.5967	1.44131	0.835055	0.143327
			121	2.47822	6.3197	2.34262	1.46175	1.60261	0.779754	0.269142
			122	2.80877	6.93872	2.50827	1.49266	1.68041	0.733108	0.513266
			123	2.57593	6.36547	2.41933	1.41089	1.71475	0.798882	0.112035
			124	2.77955	6.80318	2.59593	1.3635	1.90388	0.754676	0.151801
			125	2.59875	6.45523	2.43625	1.34122	1.81645	0.783703	0.336417
			126	2.30473	5.97782	2.22097	1.43655	1.54605	0.810483	0.139152
			127	2.56771	6.18416	2.30133	1.45862	1.57774	0.843712	0.21205
			128	2.58414	6.3197	2.32384	1.45862	1.59317	0.813082	0.15226
			129	2.78869	6.4699	2.23899	1.62729	1.3759	0.837172	0.036213
			130	1.8299	5.37346	2.00898	1.30813	1.53577	0.796397	0.382055
			131	2.83799	6.59077	2.39657	1.61093	1.48769	0.821011	0.087628
			132	2.61245	6.29466	2.33794	1.4951	1.56373	0.828539	0.072706
			133	2.64532	6.41554	2.42987	1.39723	1.73906	0.80765	0.377527
			134	2.35312	5.98211	2.11094	1.47605	1.43013	0.826314	0.044601
			135	2.79051	6.44057	2.3539	1.5967	1.47423	0.845367	0.039467
			136	2.69463	6.41554	2.42987	1.48161	1.64003	0.822704	0.339129
			137	2.51657	6.3551	2.48082	1.30253	1.90461	0.783023	0.136681
			138	2.41522	6.34473	2.357	1.30183	1.81053	0.753945	0.429064
			139	2.84256	6.74275	2.48633	1.49266	1.66571	0.78568	0.279613
			140	2.46635	6.00285	2.13673	1.5967	1.33822	0.860101	0.043609
			141	2.47092	6.14876	2.24265	1.43655	1.56114	0.821284	0.144611
			142	2.41613	6.12802	2.23899	1.4096	1.58839	0.808518	0.111639
			143	2.35586	5.95708	2.15079	1.48345	1.44985	0.834244	0.241096
			144	2.15954	5.66097	2.02618	1.45298	1.3945	0.846816	0.184428
			145	2.71198	6.3197	2.25524	1.55967	1.44597	0.853305	0.119594
			146	2.30016	5.93812	2.17611	1.4057	1.54806	0.819729	0.253176
			147	2.73481	6.51567	2.39657	1.4951	1.60295	0.809504	0.357756
			148	2.35495	6.18846	2.32227	1.31648	1.764	0.772729	0.353854
			149	2.69555	6.26963	2.15079	1.73062	1.24278	0.861733	0.063267
			150	2.60423	6.16342	2.13673	1.60866	1.32827	0.861481	0.13038
			151	3.3393	7.01382	2.46086	1.90589	1.29119	0.853014	0.053277
			152	2.87452	6.62617	2.42987	1.54909	1.56858	0.822715	0.174792
			153	3.02518	6.79282	2.46605	1.58637	1.55452	0.823876	0.094109
			154	2.65446	6.29466	2.20777	1.5858	1.39222	0.841861	0.291019
			155	3.16398	7.13469	2.67732	1.60639	1.66667	0.781075	0.016832
			156	2.2335	5.82155	1.99209	1.47047	1.35473	0.828171	0.259859
			157	3.03431	6.70735	2.4057	1.61772	1.48709	0.847558	0.081638
			158	2.74942	6.501	2.39505	1.63791	1.46226	0.817504	0.085103
			159	2.72203	6.29466	2.17947	1.70189	1.28062	0.863291	0.061647
			160	3.21055	7.10966	2.6267	1.66665	1.57604	0.798163	0.291748
			161	2.25542	5.99248	2.2858	1.32546	1.72453	0.789266	0.012662
			162	2.75947	6.4699	2.29059	1.5858	1.44444	0.8284	0.060393
			163	2.14219	5.72141	2.06723	1.37815	1.5	0.82236	0.110143
			164	3.03249	6.97842	2.61835	1.56726	1.67065	0.78252	0.04884
			165	1.98879	5.47967	1.99347	1.28275	1.55406	0.832319	0.172067
			166	2.63254	6.45094	2.40266	1.46175	1.64369	0.794949	0.161925
			167	2.43074	6.12802	2.27178	1.42057	1.59921	0.813407	0.048078
			168	3.25438	7.17439	2.66638	1.70618	1.56278	0.794526	0.074162
			169	3.56393	7.25556	2.5419	1.82563	1.39235	0.850739	0.116803
			170	2.79416	6.49064	2.32502	1.60866	1.44531	0.833465	0.062286
			171	3.26716	7.4308	2.81206	1.43273	1.96273	0.743549	0.247169
			172	3.0334	6.85325	2.58995	1.58176	1.63738	0.811609	0.031607
			173	2.87269	6.5407	2.34106	1.61093	1.45324	0.843821	0.256107
			174	2.19424	5.84658	2.12688	1.47605	1.44093	0.80666	0.146374
			175	2.45083	6.11336	2.19741	1.53429	1.4322	0.824069	0.076953
			176	2.82156	6.49064	2.31754	1.62729	1.42418	0.841636	0.111351
			177	2.35586	5.97782	2.14611	1.41089	1.5211	0.828465	0.214813
			178	3.02427	6.69698	2.41933	1.66226	1.45544	0.84737	0.253889
			179	2.93296	6.68231	2.43625	1.61093	1.51232	0.825396	0.081915
			180	2.78138	6.28429	2.15588	1.70189	1.26675	0.885028	0.030442
			181	3.73377	7.51197	2.69093	1.77747	1.51391	0.831475	0.136523
			182	2.27916	5.87161	2.19283	1.3635	1.60824	0.83075	0.081741
4	W6 2505 (Medicago sativa subsp. sativa).jpg	0.042735
			1	2.77225	6.49064	2.41025	1.55557	1.54944	0.826928	0.177469
			2	3.02701	6.65728	2.35506	1.70135	1.38423	0.858283	0.212014
			3	2.79599	6.64691	2.45678	1.45549	1.68794	0.795254	0.106516
			4	2.64258	6.3905	2.39657	1.53191	1.56444	0.813147	0.079657
			5	3.48449	7.47227	2.75398	1.66446	1.65458	0.784229	0.288893
			6	2.54853	6.27393	2.34106	1.47605	1.58604	0.81362	0.171978
			7	2.58414	6.16342	2.13588	1.67594	1.27444	0.854836	0.102175
			8	2.407	5.95708	2.14909	1.52713	1.40728	0.852351	0.175148
			9	3.10097	6.81785	2.41517	1.62729	1.48417	0.838327	0.085438
			10	2.86265	6.65728	2.47603	1.51572	1.63356	0.811679	0.037867
			11	2.71016	6.5053	2.36396	1.49266	1.58373	0.804766	0.336897
			12	3.06353	6.85755	2.50827	1.55967	1.60821	0.818644	0.050746
			13	2.25633	5.86124	2.1027	1.49571	1.40582	0.825341	0.046213
			14	2.90922	6.63225	2.44448	1.53011	1.59758	0.831122	0.279206
			15	2.50835	6.15305	2.20612	1.65069	1.33648	0.832564	0.275483
			16	3.11284	6.98449	2.58394	1.54082	1.67699	0.801858	0.233274
			17	2.47274	6.12802	2.14611	1.49266	1.43778	0.827463	0.205738
			18	3.16489	6.93872	2.56444	1.66665	1.53868	0.826057	0.028581
			19	3.13385	7.62247	2.73301	1.45298	1.88097	0.677791	0.330627
			20	2.28647	5.92168	2.17611	1.4057	1.54806	0.819379	0.239688
			21	3.63241	7.76408	2.92631	1.5109	1.9368	0.757224	0.707129
			22	3.03523	6.93265	2.52388	1.60639	1.57115	0.793603	0.071256
			23	2.26455	5.78614	2.11094	1.4951	1.4119	0.84999	0.05197
			24	2.9914	6.66157	2.33794	1.7568	1.33079	0.847092	0.078813
			25	3.07723	7.09499	2.52858	1.4951	1.69124	0.768185	0.524729
			26	2.47731	6.03826	2.09574	1.54851	1.3534	0.853821	0.240254
			27	3.25621	7.08892	2.61486	1.60923	1.62491	0.814257	0.049402
			28	3.06719	6.77208	2.53002	1.5967	1.58453	0.84044	0.107014
			29	3.47444	7.18476	2.49623	1.949	1.28077	0.845805	0.037236
			30	3.1165	6.99916	2.60261	1.62729	1.59935	0.799439	0.201352
			31	2.72111	6.49064	2.46012	1.51452	1.62436	0.811675	0.176277
			32	2.74394	6.34473	2.28061	1.53429	1.48643	0.856561	0.113068
			33	2.39056	6.04255	2.24347	1.392	1.61169	0.822753	0.04644
			34	2.89095	6.44057	2.14739	1.83958	1.16733	0.875796	0.161751
			35	2.39787	5.97175	2.11137	1.62448	1.29972	0.844953	0.089466
			36	3.16763	6.96375	2.50427	1.68409	1.48701	0.820839	0.200426
			37	3.42239	7.3514	2.7563	1.56901	1.75672	0.795792	0.123133
			38	2.32847	6.02789	2.19658	1.37616	1.59616	0.805286	0.159889
			39	2.68733	6.34473	2.24347	1.60866	1.39462	0.838888	0.075274
			40	3.02336	6.80748	2.48927	1.57598	1.57951	0.819836	0.110859
			41	3.07723	6.95946	2.59839	1.49571	1.73723	0.798398	0.147918
			42	2.47092	6.34903	2.41517	1.31648	1.83457	0.770289	0.062033
			43	3.33747	7.40576	2.70278	1.52713	1.76984	0.764694	0.554511
			44	2.42891	6.06329	2.19075	1.4605	1.5	0.830243	0.138323
			45	2.69646	6.58647	2.36937	1.52174	1.55701	0.781084	0.399589
			46	1.99518	5.60483	2.00307	1.42249	1.40814	0.798116	0.079278
			47	3.30186	7.07426	2.5311	1.74324	1.45196	0.8291	0.143289
			48	2.21889	6.02789	2.31754	1.24592	1.86011	0.767391	0.11887
			49	1.93857	5.2837	1.8657	1.4057	1.32723	0.872599	0.082199
			50	2.58962	6.09262	2.06236	1.7542	1.17567	0.876675	0.08094
			51	2.65172	6.43449	2.34262	1.46175	1.60261	0.804837	0.069043
			52	2.22529	5.84658	2.10444	1.45109	1.45024	0.818073	0.027649
			53	2.57501	6.29896	2.35506	1.39985	1.68237	0.815552	0.091204
			54	3.18589	6.94909	2.51409	1.57655	1.59467	0.829059	0.107856
			55	2.16411	5.66527	2.03023	1.45549	1.39488	0.84732	0.13409
			56	2.70559	6.41554	2.33208	1.5858	1.4706	0.82605	0.073411
			57	3.10463	7.02419	2.5419	1.52892	1.66255	0.790727	0.322668
			58	2.91287	6.78245	2.55623	1.58176	1.61607	0.795716	0.125809
			59	2.9357	6.84288	2.6267	1.51572	1.73297	0.787849	0.109548
			60	2.8736	6.6158	2.46568	1.60582	1.53546	0.825034	0.033354
			61	2.71563	6.51996	2.3736	1.49266	1.59018	0.802769	0.242513
			62	2.40152	6.09869	2.29974	1.36283	1.68748	0.811377	0.188819
			63	3.23886	6.96375	2.5419	1.69059	1.50356	0.839295	0.346731
			64	1.70663	5.05662	1.77284	1.24445	1.4246	0.838744	0.128765
			65	2.73572	6.46131	2.35041	1.49571	1.57143	0.823458	0.051812
			66	2.73664	6.45094	2.33794	1.56784	1.49118	0.826383	0.031653
			67	2.38417	5.98819	2.07692	1.49571	1.38858	0.835519	0.302767
			68	3.00144	6.75741	2.47308	1.52713	1.61943	0.825998	0.053439
			69	2.73207	6.45523	2.29059	1.4686	1.55971	0.823907	0.05359
			70	2.76403	6.36547	2.25524	1.65124	1.36579	0.857219	0.14298
			71	3.35847	7.30134	2.72733	1.62448	1.67889	0.791676	0.225438
			72	2.91835	6.69698	2.39695	1.56726	1.52939	0.817691	0.274868
			73	3.2836	7.14506	2.61939	1.60639	1.63061	0.808254	0.105629
			74	3.06901	6.75741	2.44448	1.68409	1.45151	0.844594	0.112224
			75	3.2489	7.15972	2.55587	1.78567	1.43132	0.796441	0.040429
			76	3.44887	7.58278	2.85843	1.5904	1.79731	0.753756	0.123138
			77	2.95396	6.73667	2.43887	1.56726	1.55614	0.817944	0.116299
			78	2.38417	5.95279	2.12559	1.53191	1.38755	0.845486	0.285568
			79	2.89461	6.64691	2.4845	1.56726	1.58525	0.823303	0.11286
			80	2.43439	5.99248	2.0628	1.57598	1.30891	0.851896	0.120078
			81	3.25346	7.2055	2.66775	1.53011	1.7435	0.787459	0.131593
			82	2.36682	5.87161	2.05482	1.56784	1.3106	0.862702	0.096161
			83	2.46361	6.21349	2.21314	1.47543	1.5	0.801883	0.222453
			84	3.11193	7.19513	2.64299	1.49266	1.77066	0.755375	0.479127
			85	2.29377	5.78614	2.04279	1.46175	1.39749	0.860957	0.25374
			86	2.92017	6.55537	2.16644	1.77284	1.22201	0.853935	0.090891
			87	2.88365	6.69698	2.3736	1.62729	1.45863	0.807969	0.043943
			88	2.42983	6.05292	2.18114	1.50545	1.44883	0.833403	0.04687
			89	3.03523	6.87399	2.57722	1.51572	1.70032	0.807204	0.087194
			90	2.60515	6.4302	2.357	1.39723	1.68691	0.791759	0.109122
			91	2.91013	6.69268	2.55051	1.4951	1.70591	0.816436	0.062905
			92	2.32847	5.87161	1.95087	1.56901	1.24338	0.848723	0.259859
			93	2.20611	6.00715	2.26009	1.2856	1.75801	0.768246	0.085304
			94	2.19241	5.67564	2.11094	1.39985	1.50798	0.855269	0.129241
			95	2.95487	6.83859	2.43625	1.55557	1.56615	0.793992	0.389443
			96	2.859	6.55107	2.29059	1.67921	1.36409	0.837141	0.18646
			97	3.59406	7.62247	2.84113	1.5967	1.77938	0.777326	0.483846
			98	3.01697	6.80318	2.42423	1.66884	1.45264	0.819136	0.086682
			99	3.15941	7.25986	2.76754	1.53429	1.8038	0.753286	0.328725
			100	3.50183	7.3911	2.67732	1.64403	1.62851	0.805541	0.457414
			101	3.03158	6.83859	2.45418	1.62448	1.51075	0.814602	0.04396
			102	2.81243	6.5761	2.40608	1.57655	1.52616	0.817247	0.137964
			103	3.23338	7.22016	2.56159	1.58637	1.61475	0.779421	0.616267
5	W6 2516 (Medicago sativa subsp. sativa).jpg	0.042735
			1	2.39787	5.95708	2.09792	1.54082	1.36156	0.849118	0.393199
			2	2.64532	6.35939	2.35041	1.61546	1.45494	0.821972	0.229472
			3	3.03979	7.01382	2.52533	1.49266	1.69183	0.776506	0.175231
			4	2.95761	6.79282	2.53687	1.51753	1.67171	0.805474	0.061044
			5	2.36408	6.05292	2.19782	1.39527	1.57519	0.810854	0.29583
			6	2.70468	6.36976	2.28261	1.61546	1.41298	0.837681	0.102268
			7	2.88182	6.86791	2.47787	1.51753	1.63283	0.767763	0.263906
			8	2.93022	6.85755	2.44784	1.55557	1.5736	0.783019	0.164088
			9	2.50927	6.34044	2.29537	1.35746	1.69094	0.784366	0.19486
			10	2.18602	5.97782	2.21108	1.30253	1.69753	0.768739	0.450555
			11	1.86734	5.46322	2.01171	1.1403	1.76419	0.786204	0.094578
			12	2.40609	6.3154	2.392	1.24225	1.92554	0.758087	0.370157
			13	3.41144	7.19513	2.60366	1.68355	1.54653	0.828076	0.037759
			14	3.22151	7.30134	2.71794	1.55557	1.74724	0.759389	0.522772
			15	2.45448	6.23423	2.31123	1.3655	1.69258	0.793605	0.073714
			16	2.51475	6.19883	2.33794	1.43655	1.62747	0.822404	0.280098
			17	3.07541	6.83859	2.5246	1.54082	1.63848	0.82638	0.055709
			18	3.20781	7.2409	2.6267	1.57133	1.67164	0.768835	0.172894
			19	2.51931	6.35939	2.38167	1.3419	1.77485	0.782817	0.179638
			20	2.43165	6.4656	2.31636	1.31994	1.7549	0.73096	0.534117
			21	2.8873	6.78245	2.47603	1.4605	1.69533	0.788732	0.350265
			22	3.00327	7.14936	2.61486	1.44162	1.81383	0.738364	0.719539
			23	2.66267	6.5761	2.45231	1.34122	1.82843	0.773732	0.064657
			24	2.88822	6.85755	2.36937	1.55322	1.52546	0.771795	0.537288
			25	3.16946	7.09929	2.64299	1.53191	1.7253	0.790251	0.273084
			26	2.83525	6.58647	2.28261	1.58176	1.44308	0.821289	0.519479
			27	3.33382	7.27023	2.66501	1.63791	1.62708	0.792603	0.081431
			28	2.60241	6.34044	2.39467	1.38674	1.72683	0.81348	0.090589
			29	2.75764	6.40517	2.33442	1.53191	1.52387	0.844669	0.148893
			30	2.86539	6.76171	2.45678	1.39985	1.75503	0.787554	0.353767
			31	3.05349	6.73238	2.44448	1.64958	1.48188	0.846583	0.068102
			32	3.08454	6.91798	2.43625	1.77284	1.3742	0.809918	0.292695
			33	3.28086	7.2763	2.61939	1.54082	1.7	0.77871	0.095321
			34	2.46818	6.12373	2.24591	1.4605	1.53777	0.827094	0.214116
			35	2.55675	6.40517	2.35971	1.37616	1.7147	0.783137	0.123135
			36	3.18224	6.94301	2.47308	1.65124	1.49771	0.829558	0.136397
			37	3.07449	6.98449	2.60927	1.5538	1.67928	0.791979	0.564772
			38	2.60332	6.51567	2.43625	1.32546	1.83804	0.770583	0.106536
			39	3.00327	7.06389	2.62914	1.42057	1.85077	0.756339	0.405056
			40	3.12837	7.03885	2.62392	1.5967	1.64334	0.793458	0.102559
			41	3.02518	6.77815	2.42423	1.63624	1.48158	0.827445	0.038415
			42	2.9987	6.86791	2.49842	1.53429	1.62839	0.798902	0.507827
			43	2.99414	7.01382	2.56764	1.44605	1.77562	0.764843	0.467071
			44	2.49557	6.05292	2.16644	1.54437	1.4028	0.855953	0.084011
			45	3.41965	7.17009	2.61625	1.70189	1.53726	0.835877	0.213234
			46	2.49101	6.1695	2.17611	1.54082	1.41231	0.822404	0.252918
			47	2.38508	5.97782	2.13588	1.50059	1.42336	0.838741	0.177852
			48	2.67911	6.77637	2.5419	1.24445	2.04259	0.733172	0.621828
			49	2.62067	6.45523	2.43625	1.3808	1.76438	0.790312	0.408245
			50	3.01423	6.82822	2.56408	1.61546	1.58721	0.812402	0.349866
			51	2.89187	6.72201	2.46086	1.4605	1.68494	0.804248	0.256365
			52	3.03614	7.08462	2.57297	1.48345	1.73445	0.760148	0.51186
			53	3.18498	7.12432	2.59136	1.53429	1.68896	0.788551	0.622901
			54	2.53666	6.26963	2.2794	1.43655	1.58673	0.81094	0.143833
			55	2.90739	6.71164	2.54979	1.49266	1.70823	0.811065	0.428971
			56	2.62889	6.4302	2.39657	1.43655	1.66829	0.798975	0.319951
			57	2.15954	5.72571	2.08351	1.41477	1.47268	0.827777	0.172793
			58	2.25177	5.82155	2.09574	1.3655	1.53478	0.834943	0.018713
			59	3.06628	6.87399	2.54979	1.57598	1.61791	0.815461	0.149689
			60	2.99322	6.97412	2.54442	1.5109	1.68404	0.773339	0.307142
			61	2.47	6.27393	2.31123	1.3655	1.69258	0.788549	0.297706
			62	2.95579	7.04922	2.49184	1.4951	1.66667	0.747482	0.16492
			63	3.02336	6.65728	2.34106	1.74586	1.34093	0.857247	0.123668
			64	2.87087	6.59684	2.41933	1.56784	1.54309	0.828992	0.003106
			65	2.1221	5.79222	2.18323	1.24225	1.75749	0.794853	0.337492
			66	2.95031	6.82822	2.54119	1.48345	1.71302	0.795175	0.166888
			67	2.70559	6.4302	2.44784	1.47357	1.66116	0.822286	0.108776
			68	2.04905	5.45893	1.91354	1.43655	1.33204	0.864068	0.074194
			69	2.1568	5.65061	2.01715	1.43591	1.40479	0.848848	0.197129
			70	2.16867	5.84658	2.17947	1.26194	1.72708	0.797261	0.092496
			71	2.81699	6.56574	2.3049	1.52533	1.51108	0.821162	0.459732
			72	2.87269	6.96805	2.58289	1.37948	1.87237	0.743493	0.35832
			73	2.73207	6.44057	2.33638	1.51572	1.54143	0.827663	0.395878
			74	2.73755	6.44057	2.357	1.57133	1.5	0.829323	0.060484
			75	2.48918	5.99248	2.06767	1.56784	1.3188	0.871069	0.347863
			76	2.22437	5.78614	2.17779	1.37948	1.57871	0.834909	0.194481
			77	3.10828	7.05959	2.58712	1.47605	1.75274	0.783737	0.547587
			78	3.12745	7.22016	2.60155	1.50302	1.73088	0.753888	0.448241
			79	2.69189	6.45523	2.34106	1.61093	1.45324	0.81179	0.210946
			80	2.91926	6.86362	2.51409	1.42249	1.76738	0.778711	0.604805
			81	2.81334	6.82822	2.57297	1.42314	1.80796	0.758258	0.489341
			82	2.41887	6.16772	2.23899	1.2749	1.75621	0.799049	0.270427
			83	2.71655	6.5804	2.45231	1.43655	1.70709	0.788357	0.25787
			84	2.33121	5.96745	2.2028	1.392	1.58248	0.822647	0.058216
			85	2.63893	6.36976	2.3786	1.43273	1.66019	0.817319	0.04117
			86	2.55949	6.28	2.33442	1.43655	1.62503	0.815538	0.165376
			87	2.80329	6.79711	2.53002	1.55557	1.62643	0.762483	0.356653
			88	2.76586	6.51567	2.34262	1.67539	1.39825	0.818694	0.087177
			89	2.48096	6.27393	2.42083	1.3655	1.77285	0.792048	0.121859
			90	3.09641	7.03456	2.59593	1.51753	1.71063	0.786311	0.089416
			91	2.40974	6.28	2.25645	1.3419	1.68154	0.767822	0.286367
			92	2.5321	6.22386	2.26171	1.51572	1.49216	0.82143	0.134812
			93	3.08636	6.74704	2.33168	1.78516	1.30615	0.851981	0.23027
			94	2.62798	6.51137	2.40608	1.38674	1.73506	0.778907	0.42362
			95	2.37504	5.91131	2.14186	1.56901	1.3651	0.854109	0.108264
			96	2.75033	6.3905	2.39657	1.5538	1.54239	0.846302	0.124116
			97	2.91743	7.04922	2.45231	1.53191	1.60083	0.737783	0.432094
			98	3.16489	6.71772	2.35506	1.78516	1.31924	0.881304	0.191053
			99	2.60515	6.38013	2.35971	1.43591	1.64336	0.804234	0.239966
			100	2.42709	6.01322	2.21644	1.44605	1.53276	0.843492	0.006587
			101	2.6992	6.3551	2.33168	1.51029	1.54386	0.839847	0.143381
			102	3.07084	7.10788	2.64886	1.56784	1.68949	0.763813	0.194703
			103	2.66267	6.41983	2.41517	1.4096	1.71338	0.811859	0.214888
			104	2.62067	6.4699	2.3132	1.48345	1.55934	0.786733	0.18288
			105	2.59784	6.40087	2.38282	1.42249	1.6751	0.796791	0.171407
			106	2.5604	6.3905	2.33638	1.36818	1.70766	0.787859	0.588994
			107	2.91104	6.66765	2.48927	1.50545	1.65351	0.822836	0.060928
			108	2.7622	6.45094	2.17107	1.77747	1.22144	0.834103	0.039331
			109	3.31008	7.12003	2.55623	1.76199	1.45076	0.820512	0.088495
			110	2.74485	6.4699	2.38167	1.42634	1.66978	0.824014	0.222806
			111	2.87087	6.5761	2.45418	1.60013	1.53374	0.834229	0.220614
			112	3.15302	7.25556	2.65093	1.50059	1.76659	0.752652	0.44408
			113	3.0261	6.86791	2.57332	1.62448	1.58409	0.8062	0.12512
			114	3.00601	6.97412	2.54442	1.47357	1.7267	0.776642	0.251617
			115	2.55675	6.07795	2.09792	1.6949	1.23778	0.869728	0.194856
			116	3.17128	7.15543	2.65815	1.55557	1.7088	0.778347	0.399847
			117	2.79599	6.73238	2.47012	1.47357	1.67628	0.77519	0.319497
			118	2.87452	6.59684	2.42423	1.51572	1.59938	0.830047	0.054999
			119	2.83069	6.63225	2.517	1.45549	1.72931	0.808688	0.253909
			120	2.83708	6.55107	2.33794	1.5904	1.47004	0.830724	0.102432
			121	2.69281	6.40946	2.32698	1.42057	1.63807	0.823706	0.114849
			122	3.52192	7.36177	2.70615	1.70618	1.58609	0.81663	0.185804
			123	3.25621	7.2806	2.68379	1.55557	1.72528	0.771947	0.407441
			124	3.11558	7.08892	2.59593	1.42057	1.82739	0.779093	0.425664
			125	2.92839	6.74275	2.4845	1.57598	1.57648	0.809404	0.114414
			126	2.82156	6.55537	2.3736	1.53429	1.54704	0.825097	0.167184
			127	2.52205	6.26963	2.29537	1.39723	1.6428	0.806269	0.229352
			128	2.32938	5.94671	2.07692	1.49571	1.38858	0.827746	0.214509
			129	2.52753	6.40517	2.38397	1.4096	1.69124	0.774186	0.282716
			130	2.6855	6.3948	2.3132	1.48345	1.55934	0.825243	0.167918
			131	3.04253	6.78245	2.33794	1.78107	1.31266	0.831137	0.207474
			132	2.42526	6.11336	2.252	1.44605	1.55735	0.815472	0.256383
			133	2.21159	5.85695	2.16095	1.41477	1.52743	0.810162	0.297476
			134	2.76403	6.27393	2.17611	1.67594	1.29844	0.882417	0.0497
			135	2.449	6.16342	2.27499	1.39527	1.6305	0.810131	0.406637
			136	3.42787	7.24519	2.61625	1.76199	1.48483	0.820605	0.173523
			137	1.59523	4.88568	1.77747	1.20418	1.47609	0.839815	0.183366
			138	3.33656	7.05959	2.59136	1.71045	1.51501	0.841297	0.04513
			139	3.67715	7.62677	2.76754	1.62729	1.70071	0.794403	0.581574
			140	3.16946	6.89295	2.45678	1.66884	1.47215	0.838272	0.046356
			141	3.84152	8.06626	2.90627	1.58982	1.82805	0.741938	0.705666
			142	1.8856	5.31302	1.89194	1.31092	1.44322	0.839415	0.054006
			143	2.93479	6.76778	2.55623	1.52174	1.67981	0.805181	0.336873
			144	2.66815	6.29896	2.34106	1.55557	1.50496	0.845051	0.234534
			145	3.03158	7.07426	2.52279	1.43336	1.76005	0.761232	0.223651
			146	2.61976	6.55107	2.39657	1.51572	1.58114	0.76709	0.257128
			147	2.54123	6.08832	2.13716	1.56726	1.36363	0.861506	0.198193
			148	3.64337	7.42221	2.69533	1.74009	1.54896	0.831088	0.098364
			149	1.83447	5.29836	1.95274	1.20645	1.61859	0.821178	0.215369
			150	2.39878	6.06758	2.16391	1.42634	1.51711	0.818783	0.068925
6	W6 2523 (Medicago sativa subsp. sativa).jpg	0.042735
			1	3.01149	6.69698	2.36937	1.72904	1.37034	0.843788	0.151058
			2	2.82612	6.51567	2.32384	1.64903	1.40922	0.836533	0.170441
			3	2.80512	6.49064	2.35157	1.58118	1.48722	0.836733	0.102449
			4	2.89095	6.71164	2.50827	1.49266	1.68041	0.80648	0.20754
			5	2.49101	6.23423	2.29059	1.47047	1.55773	0.805414	0.1424
			6	3.07815	6.92835	2.52388	1.56901	1.60858	0.805822	0.210578
			7	3.42422	7.29526	2.69364	1.78516	1.5089	0.808518	0.107684
			8	1.69476	5.03158	1.84948	1.21475	1.52252	0.841219	0.025076
			9	1.00535	3.86864	1.37815	1.03361	1.33333	0.844135	0.068777
			10	2.32847	5.90701	2.19283	1.42249	1.54154	0.83858	0.131111
			11	3.22059	6.99916	2.49184	1.74586	1.42729	0.826141	0.129042
			12	2.53484	6.04255	2.08876	1.64903	1.26666	0.872407	0.142806
			13	2.40426	5.84658	2.00671	1.58637	1.26497	0.883868	0.081471
			14	3.3466	7.04922	2.51409	1.80298	1.39441	0.846314	0.057559
			15	2.13854	5.87161	2.21314	1.29972	1.70278	0.779493	0.045059
			16	2.15406	5.71104	2.08394	1.42057	1.46698	0.829922	0.050203
			17	2.69737	6.3551	2.09531	1.74324	1.20196	0.839278	0.080644
			18	2.99596	6.81355	2.517	1.48837	1.69111	0.810959	0.274982
			19	2.91196	6.62188	2.36937	1.64181	1.44314	0.834512	0.129931
			20	3.52101	7.40754	2.77775	1.58982	1.74721	0.80636	0.250732
			21	2.07462	5.59446	2.0712	1.34122	1.54427	0.832974	0.25515
			22	2.67363	6.3197	2.31636	1.56901	1.47632	0.841238	0.084445
			23	2.58049	6.63225	2.48964	1.33507	1.86479	0.73721	0.052962
			24	2.86904	6.59684	2.44747	1.57598	1.55299	0.828465	0.178248
			25	2.29742	5.80688	2.10444	1.49266	1.40986	0.85618	0.02789
			26	3.32378	7.14506	2.61939	1.7974	1.45733	0.818144	0.175559
			27	2.5257	6.19883	2.23081	1.51452	1.47295	0.825988	0.135207
			28	2.90465	6.60114	2.42536	1.54437	1.57045	0.837657	0.268418
			29	1.98239	5.51936	2.02708	1.31648	1.53978	0.817752	0.105681
			30	2.46726	6.09262	2.07296	1.5858	1.30721	0.835253	0.169573
			31	2.11662	5.70067	2.09574	1.33849	1.56575	0.818467	0.153144
			32	2.32573	5.94671	2.18282	1.43655	1.51949	0.826448	0.212212
			33	2.25816	5.91738	2.17107	1.43336	1.51467	0.81041	0.233638
			34	2.88	6.62617	2.46012	1.47357	1.6695	0.824283	0.134744
			35	2.86082	6.72808	2.56159	1.45298	1.76299	0.794178	0.101027
			36	2.62523	6.38013	2.40684	1.37948	1.74475	0.810436	0.131016
			37	2.07462	5.5798	2.02663	1.37616	1.47267	0.837358	0.040147
			38	2.39695	6.04685	2.14058	1.47171	1.45448	0.823781	0.160149
			39	2.14676	5.72571	2.09574	1.3655	1.53478	0.822877	0.037826
			40	2.36682	6.00715	2.1999	1.45361	1.51341	0.824211	0.08597
			41	2.10658	5.64024	2.03158	1.43655	1.41421	0.832134	0.079105
			42	2.70559	6.44486	2.3539	1.55557	1.51321	0.818549	0.168586
			43	2.0454	5.5444	1.95274	1.39723	1.39758	0.836141	0.152256
			44	2.53757	6.15305	2.13673	1.60866	1.32827	0.842262	0.184031
			45	3.0955	7.05352	2.63295	1.45109	1.81446	0.781859	0.196204
			46	2.51475	6.24889	2.29736	1.392	1.65041	0.809279	0.263136
			47	2.31112	5.98211	2.20777	1.2856	1.71731	0.811564	0.286851
			48	2.81791	6.56144	2.38894	1.60923	1.48452	0.822504	0.076964
			49	2.7202	6.38013	2.33521	1.50545	1.55117	0.839753	0.007956
			50	2.69463	6.35332	2.23735	1.64403	1.36089	0.838896	0.024699
			51	2.58414	6.24889	2.29059	1.53011	1.49701	0.831612	0.0862
			52	2.68733	6.34473	2.29974	1.5725	1.46248	0.838888	0.168987
			53	2.89552	6.51567	2.30133	1.70778	1.34756	0.857074	0.020916
			54	2.70468	6.4259	2.37475	1.53191	1.5502	0.823108	0.048454
			55	2.88274	6.60114	2.38397	1.63791	1.45549	0.831337	0.171376
			56	2.36408	5.86732	2.05171	1.50545	1.36285	0.862965	0.312768
			57	2.93113	6.5761	2.3132	1.74009	1.32936	0.851742	0.122445
			58	2.41887	6.03218	2.16644	1.46175	1.48209	0.83536	0.187031
			59	2.76129	6.64691	2.52279	1.52174	1.65784	0.785385	0.106306
			60	3.01423	6.65728	2.29059	1.72851	1.32518	0.854658	0.192671
			61	2.5321	6.18846	2.27178	1.51452	1.5	0.830856	0.263182
			62	2.45265	6.11336	2.19658	1.49571	1.46858	0.824683	0.212429
			63	2.98866	6.75741	2.45418	1.62448	1.51075	0.82248	0.177453
			64	2.10567	5.66527	2.07692	1.47047	1.41242	0.824438	0.05734
			65	2.37321	6.08832	2.26494	1.34122	1.68872	0.804547	0.273908
			66	3.0681	6.82392	2.4867	1.63568	1.52028	0.827964	0.159842
			67	2.37869	6.27393	2.33442	1.30183	1.79319	0.759398	0.17676
			68	2.21889	5.83621	2.06723	1.43655	1.43903	0.818625	0.07362
			69	2.64624	6.44057	2.35196	1.45361	1.61802	0.80166	0.051543
			70	3.18863	7.05959	2.58182	1.70135	1.51751	0.803999	0.044533
			71	2.24355	5.88198	2.12172	1.54851	1.37017	0.814888	0.143779
			72	2.36226	5.95279	2.15715	1.48161	1.45595	0.837715	0.047076
			73	2.61336	6.28429	2.22097	1.56901	1.41552	0.831566	0.162079
			74	2.45905	5.96745	2.16222	1.52713	1.41587	0.867759	0.134281
			75	2.1358	5.60483	2.00671	1.43336	1.4	0.854368	0.105127
			76	2.5047	6.08832	2.23081	1.53011	1.45794	0.849123	0.13874
			77	2.17598	5.86732	2.21644	1.29197	1.71555	0.794301	0.037858
			78	2.45539	6.25926	2.39467	1.31648	1.819	0.787562	0.107167
			79	2.15772	5.77577	2.12903	1.30743	1.62841	0.8128	0.156915
			80	2.78047	6.73667	2.54119	1.3655	1.86099	0.769904	0.318086
			81	2.46635	6.30933	2.34262	1.36818	1.71222	0.778572	0.236323
			82	2.99322	6.74704	2.44896	1.60639	1.52451	0.82627	0.359595
			83	2.91835	6.70305	2.33168	1.62448	1.43534	0.81621	0.134101
			84	2.76677	6.3551	2.21768	1.70135	1.30348	0.860871	0.151406
			85	1.84086	5.509	2.11094	1.15067	1.83454	0.76223	0.159375
			86	2.80147	6.47597	2.28261	1.61546	1.41298	0.839433	0.056413
			87	2.35038	6.12802	2.30925	1.39527	1.65506	0.786518	0.483994
			88	2.5741	6.35939	2.27138	1.39985	1.62259	0.799841	0.102126
			89	2.62615	6.3551	2.32384	1.51753	1.53133	0.817117	0.060113
			90	1.89291	5.29229	1.93253	1.41089	1.36973	0.849284	0.084662
			91	2.58597	6.28429	2.30133	1.47605	1.55912	0.82285	0.223895
			92	2.34217	6.15305	2.3258	1.32546	1.75471	0.777403	0.187138
			93	2.2262	5.77148	2.07956	1.43336	1.45082	0.839846	0.074978
			94	2.77042	6.66157	2.42385	1.51753	1.59723	0.784517	0.103922
			95	2.96127	6.84288	2.51373	1.65951	1.51474	0.794711	0.271403
			96	1.99974	5.40886	1.80348	1.55557	1.15938	0.858959	0.166137
			97	2.80969	6.45094	2.3258	1.59555	1.45768	0.848442	0.132308
			98	3.1448	6.83251	2.45231	1.70618	1.43731	0.84653	0.266017
			99	2.22072	6.12802	2.33286	1.20872	1.93003	0.743128	0.336388
			100	2.16685	5.62557	1.95741	1.49571	1.30868	0.860408	0.040307
			101	2.15589	5.74644	2.1027	1.3419	1.56696	0.820423	0.147317
			102	2.55036	6.12373	2.12215	1.60582	1.32154	0.854633	0.123326
			103	2.77134	6.41554	2.29059	1.62729	1.40762	0.846122	0.17285
			104	2.93205	6.62188	2.40608	1.60013	1.50368	0.840269	0.221694
			105	2.08923	5.68601	2.04279	1.3419	1.52232	0.812047	0.184944
			106	2.37687	5.91738	2.10444	1.49266	1.40986	0.853012	0.150451
			107	3.64337	7.62855	2.82211	1.67158	1.68829	0.786736	0.054296
			108	2.07188	5.44856	1.88905	1.49571	1.26297	0.877023	0.137823
			109	2.43257	6.06329	2.04502	1.65124	1.23848	0.831492	0.191562
			110	2.75307	6.34473	2.25524	1.55967	1.44597	0.859412	0.200052
			111	2.58232	6.3905	2.3601	1.42249	1.65913	0.794602	0.171649
			112	2.41156	5.98211	2.12172	1.58637	1.33747	0.846836	0.0935
			113	3.21329	6.94909	2.54872	1.68409	1.51341	0.836188	0.147649
			114	2.57136	6.18416	2.12903	1.54851	1.37489	0.844912	0.113344
			115	2.51931	6.28859	2.34262	1.36818	1.71222	0.800545	0.242481
			116	2.70376	6.2446	2.23899	1.62729	1.3759	0.871304	0.248575
			117	3.3183	7.00345	2.44747	1.70135	1.43854	0.850161	0.359809
			118	2.49009	6.20312	2.22097	1.43336	1.54948	0.813214	0.124875
			119	2.72294	6.51137	2.42083	1.4605	1.65754	0.807054	0.053266
			120	3.44248	7.537	2.86545	1.47357	1.94456	0.761525	0.241441
			121	2.16137	5.76111	2.18282	1.34122	1.62749	0.818326	0.122596
			122	2.48279	6.20919	2.252	1.42249	1.58313	0.809243	0.087488
			123	3.06901	6.84288	2.42837	1.66446	1.45895	0.823627	0.168003
			124	2.86082	6.60114	2.3258	1.59555	1.45768	0.825017	0.28679
			125	3.06719	6.84288	2.52388	1.70189	1.48298	0.823137	0.089805
			126	2.39604	6.14876	2.31123	1.35139	1.71026	0.796396	0.130991
			127	2.67728	6.45523	2.3601	1.51753	1.55522	0.807384	0.21017
			128	2.23533	5.66527	1.97599	1.55557	1.27027	0.875206	0.021148
			129	2.2399	5.88198	2.24062	1.41089	1.58809	0.813562	0.142566
			130	2.63985	6.30933	2.17905	1.74009	1.25226	0.83334	0.067708
			131	2.56497	6.34473	2.35079	1.49082	1.57685	0.800692	0.232133
			132	2.50105	6.26534	2.38473	1.31648	1.81145	0.800652	0.336399
			133	2.29286	5.81118	2.08657	1.44605	1.44295	0.853216	0.191844
			134	2.05362	5.57551	2.03562	1.30813	1.55614	0.830159	0.055767
			135	2.55036	6.41554	2.46272	1.36818	1.8	0.778656	0.0354
			136	2.30747	5.81725	2.11094	1.39985	1.50798	0.85686	0.034897
			137	2.97496	6.68231	2.41895	1.70778	1.41643	0.837217	0.047689
			138	2.81334	6.48634	2.392	1.51572	1.57812	0.840296	0.079405
			139	3.11558	6.90332	2.43625	1.67539	1.45413	0.821549	0.040467
			140	2.76038	6.53641	2.44784	1.51452	1.61625	0.811896	0.05612
			141	2.58597	6.26963	2.18407	1.62729	1.34215	0.826703	0.020367
			142	2.56132	6.18846	2.18323	1.54851	1.4099	0.840444	0.279735
			143	2.83799	6.40517	2.24591	1.74586	1.28642	0.869282	0.018024
			144	2.13763	5.64024	1.95321	1.43336	1.36268	0.844397	0.03684
			145	1.77968	5.15675	1.76199	1.39527	1.26283	0.841008	0.081643
			146	2.72842	6.41983	2.33208	1.54437	1.51005	0.831905	0.020419
			147	2.57958	6.20919	2.09792	1.60013	1.3111	0.840791	0.132371
			148	1.89382	5.28799	1.83809	1.43591	1.28008	0.851075	0.256585
			149	2.67546	6.56144	2.392	1.42314	1.68079	0.780925	0.059988
			150	1.95409	5.45893	2.03562	1.2749	1.5967	0.824022	0.229572
			151	2.68002	6.53033	2.38282	1.57655	1.51141	0.789728	0.195816
			152	2.45996	5.95708	2.0628	1.53429	1.34447	0.871106	0.298756
			153	2.83799	6.64691	2.42987	1.54082	1.577	0.807201	0.215236
			154	2.1778	5.60483	1.86178	1.51753	1.22685	0.87117	0.262906
			155	2.4417	5.99248	2.08394	1.50302	1.3865	0.854452	0.091773
			156	2.51292	6.17809	2.33208	1.36818	1.70451	0.827334	0.331886
			157	2.56862	6.22386	2.11094	1.69059	1.24864	0.833279	0.190221
			158	3.01514	6.97412	2.63191	1.45862	1.80438	0.779001	0.180746
			159	2.79416	6.59077	2.42536	1.54437	1.57045	0.808332	0.184689
			160	3.36669	7.25556	2.6609	1.5904	1.6731	0.803658	0.096077
			161	2.29103	6.08832	2.252	1.32753	1.69638	0.776686	0.112917
			162	2.61884	6.4259	2.39467	1.41089	1.69727	0.796986	0.335183
			163	2.3933	6.13839	2.20777	1.50302	1.46889	0.798176	0.063749
			164	2.77773	6.78245	2.54442	1.37815	1.84625	0.758799	0.120217
			165	2.90191	6.69698	2.49842	1.57598	1.58532	0.813086	0.084256
			166	3.00236	6.80318	2.57297	1.51753	1.69549	0.815169	0.091986
			167	1.88378	5.19215	1.82912	1.4018	1.30484	0.878101	0.094401
			168	2.36682	6.00715	2.15079	1.57598	1.36473	0.824211	0.101266
			169	2.50014	6.07795	1.99026	1.72057	1.15675	0.85047	0.20996
			170	1.83447	5.15675	1.82563	1.2856	1.42006	0.866898	0.031224
			171	3.08454	6.81785	2.51591	1.65069	1.52416	0.833883	0.136619
			172	3.04527	6.77208	2.38473	1.74376	1.36758	0.834435	0.164097
			173	2.86539	6.69698	2.47603	1.4605	1.69533	0.802852	0.342091
			174	3.21329	7.01382	2.51264	1.72481	1.45676	0.820824	0.347373
			175	0.815421	3.40589	1.15067	0.960342	1.19818	0.883347	0.051293
			176	2.15772	5.77577	2.02708	1.50545	1.3465	0.8128	0.122446
			177	2.85078	6.5407	2.28061	1.62729	1.40148	0.837384	0.082204
			178	2.7969	6.57181	2.39085	1.54851	1.54397	0.813799	0.305046
			179	1.86004	5.44856	2.10227	1.24225	1.69231	0.78735	0.209184
			180	3.59954	7.29526	2.5246	1.94384	1.29877	0.849914	0.110395
7	W6 2526 (Medicago sativa subsp. sativa).jpg	0.042735
			1	2.8106	6.58218	2.40608	1.50059	1.60342	0.81521	0.183855
			2	3.35665	7.20979	2.431	1.73536	1.40086	0.811466	0.284269
			3	2.51109	6.26356	2.25524	1.43336	1.57339	0.804324	0.256378
			4	2.61428	6.25926	2.18282	1.66665	1.3097	0.838524	0.100667
			5	2.94665	6.75741	2.46679	1.5858	1.55556	0.810921	0.216399
			6	3.93374	7.72261	2.74734	1.81408	1.51445	0.828873	0.092613
			7	2.76038	6.3948	2.35351	1.60639	1.46509	0.848252	0.052874
			8	3.52284	7.316	2.65506	1.7542	1.51354	0.827094	0.034925
			9	2.87178	6.53641	2.29736	1.69328	1.35675	0.844662	0.094826
			10	2.64898	6.4302	2.34106	1.47605	1.58604	0.80508	0.353724
			11	3.54475	7.30134	2.60996	1.78925	1.45869	0.835586	0.109272
			12	1.88104	5.37346	1.97968	1.2334	1.60506	0.818652	0.303009
			13	3.03431	6.84288	2.47898	1.62448	1.52601	0.814315	0.360667
			14	3.3393	7.14077	2.58394	1.63568	1.57973	0.822954	0.272737
			15	3.54475	7.33066	2.6763	1.73062	1.54644	0.828913	0.085197
			16	2.71381	6.44057	2.23081	1.64958	1.35235	0.82213	0.232794
			17	2.90282	6.4656	2.22097	1.78107	1.24699	0.872595	0.134875
			18	2.59784	6.22386	2.19741	1.49266	1.47215	0.842758	0.373503
			19	2.66633	6.29896	2.25645	1.67539	1.34682	0.844473	0.139771
			20	2.29377	5.85695	2.13374	1.48161	1.44015	0.840267	0.200144
			21	2.90374	6.61151	2.42536	1.62729	1.49043	0.834769	0.091316
			22	2.74759	6.56574	2.38397	1.50302	1.58612	0.800932	0.092047
			23	3.19594	6.92406	2.47012	1.72269	1.43388	0.837697	0.159778
			24	2.97587	6.86362	2.52279	1.54851	1.62918	0.793813	0.363419
			25	2.70285	6.29896	2.2057	1.71897	1.28315	0.856041	0.020768
			26	2.89552	6.58647	2.35041	1.64958	1.42485	0.838746	0.296884
			27	2.24811	5.77148	2.12301	1.36283	1.5578	0.848114	0.221744
			28	2.82521	6.61151	2.41517	1.53429	1.57413	0.812194	0.131395
			29	2.19059	5.67564	1.99026	1.46175	1.36156	0.854557	0.102256
			30	2.8243	6.62188	2.40835	1.62448	1.48254	0.80939	0.093474
			31	2.74029	6.38013	2.29537	1.64459	1.39571	0.845954	0.119619
			32	2.60332	6.22386	2.16264	1.67539	1.29083	0.844536	0.106573
			33	2.18146	5.71104	1.96997	1.53429	1.28396	0.840477	0.056731
			34	2.97405	6.65728	2.3736	1.76199	1.34711	0.843266	0.135207
			35	1.7669	5.09202	1.8356	1.26266	1.45375	0.85633	0.156937
			36	2.70376	6.4302	2.29059	1.50302	1.52399	0.821731	0.235002
			37	2.9567	6.81785	2.49184	1.53191	1.62663	0.799323	0.182902
			38	3.1165	6.82822	2.47898	1.64958	1.50279	0.839966	0.161331
			39	2.90922	6.63225	2.47787	1.5538	1.59472	0.831122	0.054381
			40	2.3513	6.29466	2.32502	1.25686	1.84986	0.745714	0.230533
			41	2.36043	5.88198	2.02122	1.5858	1.27458	0.857341	0.036271
			42	3.48723	7.25556	2.67698	1.78465	1.5	0.83243	0.196711
			43	2.85534	6.65728	2.45418	1.50545	1.6302	0.809608	0.140539
			44	2.5878	6.33436	2.33168	1.43336	1.62672	0.810465	0.365408
			45	2.95396	6.63654	2.41176	1.66446	1.44898	0.842813	0.145082
			46	3.02153	6.70735	2.4129	1.66665	1.44775	0.843987	0.1306
			47	2.41613	6.02789	2.13673	1.51452	1.41083	0.835603	0.232576
			48	1.96596	5.4339	1.91973	1.37948	1.39164	0.836684	0.053541
			49	2.8316	6.501	2.31754	1.70618	1.35832	0.84194	0.081874
			50	3.15485	6.89295	2.57119	1.65069	1.55765	0.834408	0.088227
			51	2.86995	6.67194	2.3736	1.62729	1.45863	0.810177	0.116048
			52	3.45892	7.34533	2.67732	1.64403	1.62851	0.805615	0.078387
			53	3.13476	6.79282	2.2794	1.81811	1.25372	0.853718	0.103187
			54	2.14402	5.85695	2.12903	1.2749	1.66996	0.785409	0.417782
			55	2.35952	5.90701	2.08745	1.53191	1.36265	0.849761	0.14861
			56	2.85169	6.501	2.30133	1.67921	1.37049	0.847913	0.162916
			57	2.63711	6.36976	2.38282	1.5538	1.53354	0.816753	0.121207
			58	3.20964	7.01382	2.57119	1.67921	1.5312	0.819891	0.058373
			59	3.22607	7.02848	2.62357	1.57598	1.66473	0.820655	0.428408
			60	3.0955	6.83251	2.5246	1.71897	1.46867	0.833257	0.04896
			61	3.17037	6.81785	2.52858	1.72269	1.46781	0.857088	0.011059
			62	2.78686	6.49064	2.35079	1.58637	1.48187	0.831286	0.049233
			63	2.14128	5.76111	2.10444	1.31925	1.59518	0.81072	0.210736
			64	2.40882	6.11336	2.22261	1.49571	1.48599	0.809945	0.158772
			65	3.09093	6.87828	2.42724	1.60582	1.51152	0.820992	0.069772
			66	2.7969	6.60114	2.41933	1.47357	1.64181	0.806584	0.113952
			67	2.68185	6.40946	2.35196	1.60582	1.46464	0.820354	0.053821
			68	2.75855	6.56574	2.41933	1.52713	1.58423	0.804126	0.03559
			69	2.25725	5.90701	2.14356	1.35813	1.57832	0.812929	0.131201
			70	2.3933	6.00285	2.16981	1.48161	1.4645	0.834626	0.132461
			71	2.54671	6.18846	2.3132	1.54909	1.49326	0.83565	0.05836
			72	3.42605	7.30134	2.70446	1.68572	1.60434	0.807604	0.204929
			73	2.86356	6.71772	2.53002	1.49571	1.69152	0.797394	0.204766
			74	2.04449	5.51936	1.99347	1.34122	1.48632	0.843366	0.13806
			75	3.32104	7.4265	2.72599	1.54437	1.76511	0.756685	0.224927
			76	2.44535	6.14876	2.2878	1.42249	1.6083	0.812786	0.272502
			77	2.86539	6.59684	2.39657	1.5538	1.54239	0.82741	0.309701
			78	2.26729	5.88198	2.2057	1.41089	1.56334	0.823512	0.078244
			79	2.94665	6.72201	2.47603	1.55557	1.59172	0.819485	0.221241
			80	3.21877	7.04922	2.61835	1.62448	1.61181	0.813986	0.344422
			81	3.19502	6.97842	2.5311	1.61772	1.56461	0.824461	0.398467
			82	2.52297	6.15305	2.12903	1.51753	1.40295	0.837413	0.201675
			83	2.52114	6.13839	2.12172	1.65951	1.27852	0.84081	0.140813
			84	2.28647	5.82155	1.9953	1.51753	1.31483	0.847809	0.042988
			85	2.92017	6.69698	2.431	1.51753	1.60194	0.818203	0.196
			86	3.30186	7.19513	2.68447	1.5858	1.69282	0.801478	0.254965
			87	2.92931	6.7263	2.4057	1.57598	1.52648	0.81362	0.129235
			88	2.97587	6.75741	2.48633	1.60582	1.54832	0.818962	0.195323
			89	3.36669	7.22016	2.60821	1.70296	1.53157	0.811558	0.096113
			90	2.66541	6.53033	2.35506	1.39134	1.69266	0.785423	0.417065
			91	2.69007	6.3905	2.39467	1.47047	1.62851	0.827757	0.191056
			92	2.49375	6.05292	2.12903	1.51753	1.40295	0.855327	0.31001
			93	2.9567	6.64691	2.31754	1.70618	1.35832	0.840964	0.079152
			94	3.60137	7.40147	2.69093	1.77747	1.51391	0.826116	0.063139
			95	2.29468	5.88198	2.08394	1.55557	1.33967	0.833461	0.073305
			96	2.78321	6.5053	2.3659	1.59555	1.4828	0.826458	0.102348
			97	2.62706	6.38013	2.33442	1.45361	1.60595	0.811	0.031769
			98	2.21981	5.79651	2.14611	1.37616	1.55949	0.830217	0.195862
			99	2.96948	7.01811	2.52713	1.48653	1.70002	0.757617	0.477626
			100	2.79325	6.48634	2.38282	1.51753	1.57019	0.834296	0.120736
			101	2.2472	5.69638	1.99026	1.5967	1.24649	0.87027	0.053802
			102	2.44352	6.07795	2.12903	1.51753	1.40295	0.831212	0.250796
			103	2.5394	6.25926	2.33794	1.43273	1.63181	0.814508	0.107585
			104	2.51292	6.09262	2.12903	1.47543	1.44299	0.850709	0.344965
			105	2.89552	6.80748	2.46568	1.52892	1.61269	0.78517	0.285138
			106	3.01423	6.77208	2.46605	1.64403	1.5	0.825928	0.182242
			107	2.46726	6.24889	2.29736	1.3419	1.71203	0.793998	0.088174
			108	3.10645	6.78245	2.42536	1.72057	1.40963	0.848598	0.196748
			109	2.20246	5.73608	2.06413	1.33781	1.54292	0.841178	0.246561
			110	3.36213	7.20979	2.69093	1.60923	1.67218	0.81279	0.0791
			111	2.2819	5.93205	2.17107	1.39134	1.56042	0.814887	0.108086
			112	3.07541	6.71772	2.42837	1.70189	1.42686	0.856385	0.203842
			113	3.42422	7.3514	2.71626	1.64459	1.65163	0.796216	0.394431
			114	3.38587	7.19513	2.65987	1.68355	1.57992	0.82187	0.353602
			115	3.2069	6.90332	2.44747	1.70135	1.43854	0.845627	0.025886
			116	2.5531	6.36976	2.3736	1.43655	1.6523	0.790735	0.211399
			117	2.47183	6.13839	2.25807	1.5109	1.49452	0.824365	0.084005
			118	1.98422	5.48396	2.00307	1.26555	1.58276	0.829108	0.248283
			119	1.92943	5.34843	1.92306	1.3419	1.43309	0.847594	0.08866
			120	2.85626	6.5761	2.45231	1.53191	1.60083	0.829984	0.107016
			121	3.58584	7.4619	2.73835	1.72269	1.58958	0.809285	0.147763
			122	2.79508	6.4656	2.2794	1.5904	1.43323	0.840206	0.053551
			123	2.64532	6.34473	2.33521	1.54082	1.51556	0.825776	0.056342
			124	2.73755	6.45523	2.31754	1.57133	1.47489	0.825559	0.28269
			125	3.47261	7.17009	2.60366	1.77901	1.46354	0.848822	0.23427
			126	3.05349	6.79711	2.47603	1.69059	1.4646	0.830535	0.144367
			127	2.83799	6.61151	2.4057	1.53429	1.56796	0.815869	0.282892
			128	3.07997	6.91369	2.50718	1.60639	1.56075	0.809724	0.310155
			129	3.19594	6.85325	2.40608	1.73062	1.3903	0.855096	0.152777
			130	2.56497	6.30933	2.24225	1.4686	1.52679	0.809703	0.311131
			131	2.38691	5.94242	2.09531	1.48345	1.41245	0.849414	0.078846
			132	2.39695	6.13839	2.23899	1.45361	1.5403	0.799394	0.14329
			133	2.943	6.75741	2.48927	1.60013	1.55567	0.809915	0.162243
			134	2.49101	6.23423	2.33442	1.39723	1.67075	0.805414	0.043574
			135	2.3303	5.78614	2.04636	1.54851	1.32151	0.874667	0.091744
			136	2.97862	6.73238	2.39085	1.66446	1.43641	0.825823	0.304648
			137	3.0891	6.80748	2.35506	1.74324	1.35097	0.837664	0.206391
			138	3.27903	7.08462	2.63607	1.63568	1.6116	0.82096	0.148605
			139	2.51657	6.16342	2.16264	1.62729	1.32899	0.832483	0.086239
			140	3.30825	7.18476	2.63503	1.59555	1.65149	0.805349	0.126137
			141	3.02062	6.64691	2.3736	1.72269	1.37785	0.859144	0.042941
			142	2.8663	6.4656	2.17779	1.73168	1.25762	0.861616	0.08353
			143	2.81425	6.61151	2.48633	1.54851	1.60564	0.809044	0.09981
			144	2.80147	6.5761	2.431	1.51753	1.60194	0.814063	0.029521
			145	2.68368	6.29466	2.23081	1.60866	1.38675	0.851128	0.124608
			146	2.69555	6.28429	2.27098	1.63568	1.3884	0.857716	0.051352
			147	2.64898	6.25926	2.25686	1.58118	1.42732	0.849654	0.154226
			148	3.18133	7.05959	2.5655	1.68572	1.52191	0.802157	0.067963
			149	2.98135	6.82822	2.45529	1.51753	1.61795	0.803542	0.287674
			150	1.955	5.40457	1.949	1.36818	1.42452	0.841076	0.104002
			151	2.67911	6.49064	2.43625	1.42057	1.71499	0.799146	0.324263
			152	3.23612	6.90332	2.40684	1.78465	1.34863	0.853332	0.218416
			153	3.76573	7.79341	2.88356	1.63289	1.76593	0.779118	0.385892
			154	2.93661	6.78245	2.5246	1.54082	1.63848	0.802202	0.369648
			155	2.45174	5.95279	2.14186	1.54851	1.38318	0.869449	0.077424
			156	2.79325	6.67194	2.53146	1.47605	1.71503	0.788524	0.144128
			157	2.62798	6.3197	2.33168	1.56726	1.48774	0.826873	0.078746
			158	2.87269	6.52604	2.38397	1.62729	1.46499	0.847617	0.067368
			159	2.85534	6.67194	2.392	1.52713	1.56634	0.806053	0.07558
			160	2.43074	6.12802	2.1999	1.49266	1.47382	0.813407	0.320687
			161	1.92396	5.53403	1.96114	1.26555	1.54964	0.789445	0.473811
			162	3.75751	7.88925	2.92912	1.62729	1.8	0.758645	0.319063
			163	2.32482	5.82155	2.08657	1.50545	1.38601	0.862029	0.209295
			164	3.15211	6.93265	2.56764	1.62167	1.58333	0.824163	0.074871
			165	3.38222	7.18046	2.65815	1.68409	1.57839	0.82434	0.147791
			166	2.71929	6.67624	2.50827	1.45109	1.72854	0.766657	0.309817
			167	3.12837	6.92406	2.51373	1.62448	1.5474	0.819986	0.021948
			168	3.25255	7.05959	2.52533	1.74009	1.45126	0.820115	0.308036
			169	2.34125	5.97782	2.15588	1.48837	1.44848	0.823328	0.208221
			170	2.67911	6.4259	2.35041	1.49571	1.57143	0.815327	0.235237
			171	2.2052	5.81118	2.12903	1.46175	1.45649	0.820596	0.112284
			172	2.82795	6.63654	2.44784	1.51452	1.61625	0.80686	0.123152
			173	2.95761	6.70735	2.48633	1.54909	1.60502	0.826133	0.114739
			174	2.17506	5.70067	2.04279	1.42057	1.43801	0.841065	0.121097
			175	2.97587	6.77815	2.50718	1.56901	1.59794	0.813958	0.096134
			176	2.30199	5.88198	2.12559	1.43655	1.47966	0.836115	0.164107
			177	2.67363	6.36976	2.32502	1.58982	1.46244	0.828066	0.113934
			178	2.4627	6.15305	2.23081	1.50059	1.48663	0.81741	0.078607
			179	2.15406	5.64024	2.03158	1.4096	1.44125	0.85089	0.157005
			180	3.41418	7.32637	2.73635	1.72057	1.59038	0.799315	0.19014
			181	3.05349	6.71772	2.42987	1.68355	1.4433	0.850283	0.142018
			182	3.7502	7.53271	2.75697	1.7568	1.56931	0.830544	0.353607
			183	2.78869	6.51137	2.42949	1.52174	1.59653	0.82654	0.220862
			184	3.60684	7.5016	2.77775	1.66665	1.66667	0.805433	0.214179
			185	2.78869	6.64691	2.32502	1.56493	1.4857	0.793176	0.349615
			186	2.75033	6.40517	2.2794	1.62729	1.40074	0.842431	0.26007
			187	2.80512	6.4259	2.2794	1.62729	1.40074	0.853676	0.113719
			188	2.0454	5.68601	2.15715	1.23266	1.75	0.795011	0.110522
			189	3.19411	6.93872	2.49184	1.68572	1.4782	0.833684	0.098996
			190	3.67533	7.56204	2.7563	1.68029	1.64037	0.80766	0.17684
			191	3.0818	6.89295	2.50827	1.66665	1.50498	0.815087	0.383087
			192	2.46179	6.30503	2.392	1.36283	1.75517	0.77819	0.380274
			193	2.68642	6.40517	2.34262	1.5967	1.46717	0.822853	0.202449
			194	2.92839	6.55107	2.35157	1.71632	1.37013	0.857461	0.097479
			195	2.81791	6.51137	2.357	1.53191	1.53861	0.835201	0.287051
			196	2.84347	6.5407	2.33794	1.68572	1.38691	0.835238	0.189238
			197	2.91104	6.52604	2.29537	1.72269	1.33244	0.858933	0.011871
			198	2.39147	6.10299	2.22097	1.43655	1.54605	0.806847	0.122453
			199	3.0818	6.86362	2.60927	1.5904	1.64064	0.822068	0.113336
			200	3.41783	7.12003	2.48927	1.87741	1.32591	0.847221	0.330441
			201	2.43713	6.00285	2.17947	1.5109	1.4425	0.849911	0.173551
			202	3.01605	6.99308	2.62392	1.56901	1.67234	0.775018	0.016843
			203	2.83525	6.55107	2.39695	1.52533	1.57143	0.830189	0.279014
			204	2.51475	6.59077	2.49184	1.43655	1.7346	0.727498	0.433214
			205	3.66163	7.50768	2.74369	1.73536	1.58104	0.816344	0.378772
			206	2.28647	5.89235	2.12301	1.36283	1.5578	0.827556	0.40902
			207	3.21238	6.98879	2.49184	1.80298	1.38207	0.82648	0.216534
			208	2.6718	6.3551	2.29974	1.54378	1.48968	0.831323	0.214596
			209	2.58232	6.19883	2.28061	1.49266	1.52788	0.844502	0.049286
			210	3.12106	7.17439	2.5998	1.54909	1.67827	0.761978	0.304335
			211	2.94392	6.66157	2.3736	1.62729	1.45863	0.833646	0.257873
			212	2.3723	5.92775	2.04502	1.60923	1.27081	0.848397	0.244587
			213	2.66815	6.49064	2.392	1.54082	1.55242	0.795877	0.130964
			214	2.92109	6.62188	2.46568	1.62448	1.51783	0.837129	0.197566
			215	2.27368	5.89235	2.14186	1.41541	1.51324	0.822929	0.140609
			216	2.45539	6.23852	2.14356	1.53191	1.39928	0.792807	0.105103
			217	2.66267	6.48456	2.3659	1.37948	1.71507	0.795732	0.265454
			218	3.46348	7.2763	2.67015	1.70189	1.56893	0.822056	0.113424
			219	3.19868	7.04922	2.63191	1.67158	1.57451	0.808906	0.019458
			220	2.95761	6.67194	2.42083	1.59555	1.51724	0.834923	0.07746
			221	2.47548	6.13839	2.252	1.51753	1.48399	0.825583	0.103624
			222	2.42069	6.17379	2.26534	1.41089	1.60561	0.798079	0.119667
			223	2.32299	5.90701	2.14356	1.49266	1.43607	0.836607	0.058513
			224	2.98592	6.78245	2.50427	1.56726	1.59786	0.815672	0.141039
			225	2.93387	6.58647	2.32227	1.66884	1.39154	0.849855	0.229594
			226	3.01331	6.64691	2.30133	1.74586	1.31817	0.857067	0.142865
			227	2.30564	5.93205	2.1027	1.46175	1.43848	0.823365	0.314847
			228	2.49648	6.25497	2.28261	1.36818	1.66836	0.801842	0.28266
			229	3.24342	7.09499	2.59839	1.62448	1.59952	0.809672	0.253735
			230	2.66998	6.52604	2.39657	1.43655	1.66829	0.787804	0.172218
			231	2.50105	6.20919	2.28261	1.52174	1.5	0.815196	0.125203
			232	2.71929	6.47597	2.357	1.53191	1.53861	0.814808	0.205622
			233	2.45996	6.1695	2.2057	1.47047	1.5	0.812154	0.224541
			234	3.24981	7.04922	2.50098	1.77078	1.41236	0.821837	0.115315
			235	2.75033	6.51996	2.27178	1.64958	1.37719	0.813027	0.346735
			236	2.39421	6.11336	2.25807	1.34122	1.6836	0.805033	0.379209
			237	2.68368	6.501	2.42837	1.45298	1.6713	0.797956	0.307736
			238	2.86265	6.63654	2.4129	1.53191	1.5751	0.81676	0.121181
			239	2.79508	6.57181	2.36937	1.54851	1.5301	0.813268	0.15815
			240	2.60971	6.13409	2.12516	1.63791	1.29748	0.871569	0.115434
			241	2.12758	5.5444	1.88081	1.55557	1.20908	0.869736	0.121266
			242	2.75855	6.30933	2.20612	1.74429	1.26477	0.870813	0.169228
			243	2.93205	6.70735	2.44448	1.61546	1.51318	0.818991	0.141176
			244	2.86904	6.71772	2.41025	1.58982	1.51605	0.79892	0.159655
			245	2.72659	6.49064	2.33286	1.55322	1.50195	0.813309	0.035221
			246	3.65159	7.4619	2.79349	1.75992	1.58728	0.824123	0.11061
			247	2.79964	6.52604	2.3659	1.55557	1.52092	0.826063	0.115128
			248	2.64441	6.5761	2.46605	1.39527	1.76744	0.768425	0.552034
			249	2.66633	6.28429	2.25645	1.58982	1.41931	0.848418	0.091157
			250	2.88182	6.63225	2.44448	1.53011	1.59758	0.823296	0.067903
			251	2.9777	6.77815	2.46272	1.54851	1.59038	0.814458	0.419092
			252	2.45448	6.19883	2.357	1.43655	1.64074	0.802695	0.219926
			253	3.3046	7.25556	2.69093	1.55557	1.72987	0.788836	0.478205
			254	2.74577	6.6158	2.431	1.43336	1.69601	0.788331	0.099703
			255	2.91196	6.62188	2.3736	1.62729	1.45863	0.834512	0.260733
			256	2.80786	6.53641	2.39085	1.5109	1.5824	0.825861	0.147983
			257	3.02884	6.79282	2.41025	1.67539	1.43862	0.824871	0.052059
			258	2.63163	6.40517	2.31636	1.53191	1.51208	0.806071	0.223012
			259	3.08271	6.93872	2.56444	1.5881	1.61478	0.804607	0.181868
			260	2.75216	6.5761	2.36396	1.44162	1.63979	0.799735	0.369793
			261	2.72111	6.41983	2.37014	1.62448	1.45901	0.829678	0.193591
			262	3.41509	7.2806	2.68243	1.66665	1.60947	0.809614	0.058195
			263	2.89461	6.59684	2.38282	1.61263	1.47759	0.835848	0.258815
			264	2.9914	6.58218	2.42083	1.69059	1.43195	0.86765	0.020582
			265	2.45905	6.03218	2.02663	1.60582	1.26205	0.849235	0.33109
			266	3.04527	6.75741	2.46605	1.60184	1.53951	0.83806	0.14316
			267	2.77499	6.45094	2.32502	1.58982	1.46244	0.837964	0.08137
			268	3.15576	7.00953	2.58995	1.55557	1.66495	0.807118	0.365575
			269	2.386	5.92597	2.12301	1.63624	1.2975	0.853808	0.05407
			270	3.19502	6.89295	2.40684	1.73168	1.38989	0.845034	0.36123
			271	2.6855	6.38013	2.19658	1.64958	1.3316	0.829041	0.28257
			272	2.50288	6.13839	2.18783	1.48345	1.47482	0.834719	0.077833
			273	2.54123	6.2446	2.26009	1.55557	1.45291	0.818926	0.127346
			274	1.81895	5.44426	2.09574	1.18198	1.77307	0.771172	0.123932
			275	2.01709	5.56943	2.10444	1.30183	1.61652	0.817173	0.149591
			276	2.68824	6.49064	2.33521	1.60013	1.45939	0.801869	0.035314
			277	3.51827	7.29097	2.67015	1.70189	1.56893	0.831704	0.330034
			278	2.37321	5.98819	2.2057	1.37616	1.60279	0.831679	0.171341
			279	2.25633	5.76111	2.10227	1.49082	1.41014	0.854281	0.111024
			280	2.19059	5.76111	2.08745	1.3808	1.51177	0.829389	0.149422
			281	2.58506	6.20919	2.15715	1.60013	1.34811	0.842577	0.113634
			282	2.70468	6.44057	2.30133	1.5967	1.44131	0.819364	0.069996
			283	2.64624	6.21349	2.14611	1.71897	1.24849	0.861326	0.100741
			284	2.6225	6.53463	2.4325	1.44605	1.68217	0.771761	0.270094
			285	2.42891	5.96316	2.03023	1.5904	1.27656	0.85836	0.134112
			286	2.57136	6.30503	2.31636	1.43591	1.61316	0.812827	0.136429
			287	3.31099	7.1658	2.63746	1.63624	1.6119	0.810287	0.071794
			288	2.53666	6.23423	2.22261	1.49571	1.48599	0.820176	0.088955
			289	2.18237	5.75074	2.12688	1.43655	1.48055	0.82926	0.120741
			290	2.24811	5.83621	2.12516	1.42057	1.496	0.829405	0.207911
			291	2.407	6.07795	2.16222	1.392	1.55333	0.818787	0.404798
			292	2.27186	5.87161	2.12903	1.48837	1.43044	0.828087	0.102673
			293	2.66359	6.41554	2.38894	1.47171	1.62324	0.813225	0.221629
			294	2.39969	6.14876	2.27098	1.4057	1.61554	0.79761	0.336385
			295	3.16398	7.06996	2.66638	1.61093	1.65518	0.795444	0.058463
			296	3.25712	7.01382	2.58712	1.76199	1.46829	0.832021	0.116204
			297	3.38404	7.15972	2.56016	1.72057	1.48797	0.82957	0.281056
			298	2.83434	6.61151	2.42536	1.54437	1.57045	0.814819	0.047399
			299	2.41887	6.06758	2.15588	1.45109	1.48569	0.82564	0.238853
			300	3.1448	6.98879	2.56764	1.62167	1.58333	0.809095	0.295647
			301	2.17872	5.78614	2.14739	1.39985	1.53402	0.817772	0.304113
			302	2.78138	6.45523	2.34106	1.55557	1.50496	0.838777	0.330011
			303	2.58049	6.19883	2.16222	1.66226	1.30077	0.843905	0.098554
			304	2.40335	6.01322	2.21108	1.42314	1.55367	0.835241	0.234896
			305	2.93205	6.70735	2.3601	1.67158	1.4119	0.818991	0.105696
			306	3.07358	6.81785	2.41744	1.63791	1.47592	0.830921	0.071643
			307	2.87543	6.55107	2.3132	1.61772	1.42992	0.841954	0.300605
			308	2.80877	6.49064	2.30133	1.5967	1.44131	0.837823	0.201808
			309	2.81973	6.5761	2.34262	1.58176	1.48102	0.81937	0.109494
			310	2.98409	6.93872	2.48927	1.60013	1.55567	0.778867	0.058078
			311	2.55766	6.55107	2.45678	1.45549	1.68794	0.748908	0.332409
			312	2.68185	6.34473	2.30133	1.61263	1.42707	0.837178	0.1755
			313	3.36304	7.01382	2.39695	1.82713	1.31187	0.859078	0.095046
			314	2.63437	6.41554	2.3601	1.42249	1.65913	0.804304	0.449816
			315	3.34569	7.19513	2.59136	1.62729	1.59244	0.812117	0.308637
			316	3.33108	7.10966	2.62357	1.65951	1.58093	0.828128	0.256785
			317	3.01971	6.70735	2.35506	1.74324	1.35097	0.843477	0.204748
			318	2.80421	6.55107	2.35351	1.62729	1.44628	0.821099	0.036405
			319	3.64885	7.2806	2.59593	1.8657	1.3914	0.865031	0.020701
			320	2.97405	6.63654	2.40835	1.64403	1.4649	0.848544	0.380081
			321	3.14115	6.91798	2.47308	1.70296	1.45222	0.824783	0.184015
			322	2.92748	6.79711	2.4889	1.5967	1.55878	0.79626	0.09457
			323	2.92748	6.64691	2.42987	1.65951	1.46421	0.832653	0.124101
			324	2.68824	6.41983	2.39505	1.50302	1.59349	0.819655	0.079779
			325	3.27995	7.14506	2.64161	1.68626	1.56655	0.807355	0.033791
			326	2.45174	6.15913	2.31123	1.44605	1.59831	0.812169	0.122501
			327	2.6225	6.33436	2.27138	1.52533	1.4891	0.821333	0.065973
			328	3.61598	7.40147	2.61939	1.73957	1.50577	0.829468	0.081638
			329	3.07358	6.86791	2.58182	1.64403	1.57042	0.81885	0.160572
			330	2.50835	6.13839	2.13716	1.56726	1.36363	0.836547	0.152734
			331	3.00509	6.70127	2.43625	1.5967	1.52581	0.840918	0.057044
			332	2.6298	6.24889	2.16264	1.60639	1.34628	0.846305	0.073849
			333	3.22424	6.99916	2.47603	1.74586	1.41823	0.827078	0.239162
			334	3.42239	7.19513	2.58677	1.72269	1.50159	0.830735	0.428894
			335	1.98513	5.6152	2.00898	1.30813	1.53577	0.791168	0.293789
			336	2.9357	6.60114	2.32227	1.65951	1.39936	0.84661	0.129755
			337	2.99231	6.74275	2.43325	1.5538	1.566	0.827071	0.252256
			338	2.56406	6.5053	2.32502	1.47047	1.58114	0.761382	0.500106
			339	3.23977	7.20979	2.62183	1.71632	1.52759	0.78321	0.054858
			340	2.25085	5.76111	2.12559	1.47357	1.44248	0.852207	0.044027
			341	3.39591	7.13469	2.60927	1.76665	1.47695	0.838332	0.006722
			342	3.39043	7.22016	2.53146	1.70618	1.48371	0.817281	0.227878
			343	2.99231	6.69268	2.38473	1.58982	1.5	0.839492	0.222988
			344	3.53745	7.316	2.65987	1.72269	1.54402	0.830525	0.29461
			345	2.68459	6.4259	2.34262	1.54437	1.51688	0.816994	0.011192
			346	3.20416	7.13469	2.64299	1.5858	1.66667	0.790994	0.44743
			347	3.66072	7.53271	2.79741	1.71632	1.62989	0.810725	0.23693
			348	2.62706	6.33007	2.30133	1.51753	1.5165	0.823879	0.034619
			349	2.94574	6.63225	2.30133	1.76665	1.30265	0.841557	0.07749
			350	2.5257	6.16342	2.11137	1.58982	1.32805	0.835504	0.080232
			351	2.28464	6.05722	2.21891	1.32684	1.67233	0.782495	0.361207
			352	2.87726	6.4656	2.2028	1.7568	1.25387	0.86491	0.127319
			353	3.53197	7.30134	2.58182	1.87449	1.37735	0.832573	0.037882
			354	3.32652	7.39717	2.73535	1.5109	1.81041	0.763955	0.120625
			355	3.02701	6.81355	2.52533	1.54909	1.6302	0.819363	0.097531
			356	2.44444	6.05292	2.1999	1.42634	1.54234	0.838415	0.229461
			357	2.98957	6.83859	2.50427	1.54909	1.6166	0.803316	0.253204
8	W6 4774 (Medicago sativa subsp. sativa).jpg	0.042735
			1	2.87178	6.74275	2.48927	1.56493	1.59066	0.793756	0.061569
			2	3.48723	7.44117	2.73034	1.60866	1.69727	0.791421	0.109792
			3	3.62967	7.60351	2.82178	1.71897	1.64155	0.788948	0.344569
			4	2.74029	6.4656	2.40608	1.54082	1.56156	0.823737	0.082401
			5	3.14754	6.87828	2.4775	1.72057	1.43993	0.836029	0.112811
			6	2.90648	6.77815	2.46531	1.48161	1.66395	0.794977	0.291213
			7	3.13932	6.86791	2.44635	1.73062	1.41357	0.836366	0.009527
			8	2.94118	6.65728	2.46531	1.57655	1.56373	0.833945	0.200442
			9	2.77407	6.76778	2.47012	1.4018	1.76211	0.761089	0.306506
			10	3.0471	6.92835	2.56479	1.56726	1.63648	0.797695	0.296902
			11	2.70468	6.5407	2.40873	1.47171	1.63669	0.794468	0.184345
			12	2.80421	6.64262	2.51373	1.44605	1.73834	0.798623	0.167106
			13	3.83421	7.87459	2.85684	1.66665	1.71412	0.777017	0.118604
			14	2.97314	6.66157	2.35506	1.65951	1.41913	0.84192	0.060725
			15	3.08271	6.95338	2.52533	1.54909	1.6302	0.801217	0.164986
			16	2.88456	6.77208	2.49184	1.5904	1.5668	0.790399	0.276183
			17	3.00144	6.97842	2.48927	1.57598	1.57951	0.774508	0.241437
			18	2.97131	6.76778	2.47012	1.56901	1.57432	0.815202	0.219019
			19	2.71929	6.18416	2.04814	1.85736	1.10272	0.893518	0.085614
			20	1.78516	5.31302	1.96068	1.23043	1.59349	0.7947	0.065833
			21	2.42343	6.11336	2.13716	1.52533	1.40111	0.814858	0.11113
			22	2.97131	6.63225	2.43325	1.62729	1.49528	0.848861	0.095829
			23	2.59967	6.5804	2.3809	1.3655	1.74361	0.754437	0.562557
			24	2.68368	6.63654	2.48633	1.41541	1.75661	0.765696	0.286235
			25	2.99322	6.81785	2.44187	1.57655	1.54886	0.809197	0.44769
			26	2.77225	6.45523	2.34691	1.51753	1.54653	0.836023	0.124485
			27	2.43074	6.30503	2.34262	1.3419	1.74576	0.768376	0.304012
			28	2.79325	6.62188	2.49623	1.42826	1.74774	0.800493	0.111175
			29	2.57319	6.38443	2.29736	1.3841	1.65982	0.7933	0.424046
			30	3.24981	7.4265	2.6267	1.51572	1.73297	0.740457	0.667881
			31	2.08558	5.47967	1.90589	1.54082	1.23693	0.872826	0.102352
			32	3.25438	7.19513	2.5655	1.56901	1.63511	0.789952	0.443149
			33	2.83982	6.67624	2.42536	1.45109	1.6714	0.800639	0.534525
			34	2.99505	6.90332	2.54119	1.54082	1.64924	0.789766	0.284863
			35	3.42148	7.14077	2.31281	1.96858	1.17486	0.843207	0.388913
			36	3.41691	7.48694	2.75232	1.56726	1.75614	0.766012	0.570224
			37	2.68368	6.22386	2.21768	1.66281	1.33369	0.870604	0.0511
			38	3.79038	7.75371	2.84659	1.77078	1.60753	0.79227	0.332796
			39	2.75672	6.33866	2.22097	1.68572	1.31752	0.862202	0.125358
			40	3.08454	6.93872	2.54442	1.60639	1.58393	0.805084	0.221607
			41	2.2746	5.88198	2.02708	1.52713	1.32738	0.826165	0.209651
			42	3.15485	6.82214	2.41933	1.70296	1.42066	0.851818	0.300771
			43	2.02166	5.42353	1.89676	1.43655	1.32037	0.863683	0.231307
			44	1.96413	5.48396	2.01579	1.23043	1.63828	0.820714	0.260642
			45	3.02701	6.69268	2.38167	1.73536	1.37243	0.849226	0.056809
			46	2.64258	6.5761	2.40608	1.42249	1.69145	0.767894	0.084574
			47	2.21798	5.76111	2.06546	1.41477	1.45993	0.839761	0.29749
			48	3.08362	6.90761	2.51591	1.55557	1.61736	0.812111	0.235769
			49	3.36761	7.37214	2.68379	1.64958	1.62695	0.778653	0.216673
			50	1.90113	5.32339	1.88081	1.32546	1.41898	0.843032	0.077515
			51	2.35404	5.95708	2.08876	1.5538	1.34429	0.833597	0.055112
			52	2.34125	5.95708	2.23081	1.37948	1.61715	0.82907	0.019413
			53	3.59041	7.60781	2.82857	1.58637	1.78304	0.779533	0.439694
			54	3.1101	6.96805	2.54765	1.53191	1.66306	0.804938	0.428341
			55	2.23168	5.75074	2.03562	1.52174	1.3377	0.847996	0.109455
			56	2.60149	6.3154	2.25686	1.54082	1.46471	0.819654	0.538261
			57	2.46087	6.08832	2.24062	1.50545	1.48834	0.834264	0.100991
			58	2.52662	6.18846	2.24265	1.5904	1.41012	0.829058	0.125098
			59	2.859	6.4656	2.29736	1.58118	1.45294	0.85942	0.356735
			60	2.72659	6.41983	2.30133	1.65069	1.39417	0.831348	0.174717
			61	3.847	7.82452	2.87849	1.69652	1.6967	0.789616	0.10955
			62	2.74851	6.51137	2.3601	1.4951	1.57855	0.814632	0.314778
			63	3.58584	7.56811	2.73635	1.70189	1.60783	0.78673	0.263405
			64	2.7686	6.59077	2.48082	1.43336	1.73077	0.800935	0.030499
			65	3.3046	7.18476	2.6385	1.60582	1.64308	0.80446	0.207506
			66	2.98227	6.69698	2.38473	1.68409	1.41603	0.835601	0.055571
			67	2.97587	6.62188	2.38282	1.70778	1.39527	0.85283	0.153674
			68	2.46179	5.99248	1.99209	1.71897	1.15889	0.861482	0.070245
			69	3.06262	6.93872	2.56016	1.54437	1.65773	0.799364	0.276658
			70	2.29194	5.99248	2.17107	1.39134	1.56042	0.802048	0.353162
			71	2.72385	6.4656	2.41025	1.55557	1.54944	0.818796	0.192732
			72	3.19959	7.10966	2.60996	1.60866	1.62244	0.795439	0.263821
			73	3.2909	7.05959	2.53867	1.64958	1.53898	0.829785	0.154258
			74	2.62067	6.63225	2.59945	1.29972	2	0.748688	0.243736
			75	3.36943	7.3514	2.67732	1.64403	1.62851	0.783477	0.380136
			76	3.27264	6.93872	2.43625	1.77284	1.3742	0.85418	0.069823
			77	3.58402	7.63284	2.86673	1.58637	1.8071	0.773049	0.145941
			78	2.72111	6.51137	2.29059	1.62729	1.40762	0.806513	0.201523
			79	2.87817	6.5761	2.41176	1.62729	1.48208	0.836352	0.00939
			80	3.63515	7.66825	2.80913	1.62729	1.72627	0.776856	0.41123
			81	2.82612	6.55107	2.46605	1.58637	1.55452	0.827516	0.012619
			82	2.83251	6.51137	2.29736	1.69328	1.35675	0.839531	0.053033
			83	2.65172	6.37584	2.39467	1.41089	1.69727	0.819714	0.336958
			84	2.75581	6.47597	2.32855	1.5725	1.4808	0.825752	0.121547
			85	3.12928	6.82822	2.45678	1.69652	1.44813	0.843412	0.140446
			86	3.27447	7.03885	2.5311	1.61772	1.56461	0.830513	0.401957
			87	3.34387	7.33066	2.73402	1.60582	1.70256	0.781937	0.354761
			88	2.66633	6.45523	2.41176	1.42057	1.69775	0.80408	0.152631
			89	2.29103	6.18846	2.34691	1.23266	1.90394	0.751755	0.072354
			90	2.72842	6.44057	2.33442	1.49266	1.56394	0.826556	0.220755
			91	2.68368	6.41554	2.42837	1.5109	1.60723	0.819359	0.052811
			92	2.24446	5.87161	2.16222	1.35139	1.6	0.818102	0.228457
			93	2.5257	6.29896	2.34691	1.39134	1.6868	0.799935	0.205156
			94	2.48553	6.26963	2.33794	1.34122	1.74315	0.794593	0.265538
			95	2.33212	6.09262	2.20777	1.32684	1.66393	0.789502	0.594089
			96	2.33851	5.90272	2.13673	1.43591	1.48807	0.843423	0.345477
			97	2.95305	6.64691	2.34106	1.70618	1.37211	0.839925	0.199794
			98	1.97966	5.67994	2.13673	1.16251	1.83804	0.771104	0.099358
			99	2.83343	6.53033	2.33208	1.5858	1.4706	0.834933	0.145588
			100	2.47913	6.18846	2.2794	1.39985	1.62833	0.813477	0.270414
			101	2.46453	6.29466	2.33794	1.34122	1.74315	0.781624	0.198989
			102	2.60515	6.38013	2.40608	1.44605	1.6639	0.804234	0.084932
			103	2.64532	6.40087	2.39085	1.45361	1.64477	0.811354	0.191795
			104	2.70742	6.45094	2.33638	1.51572	1.54143	0.817559	0.1896
			105	2.84804	6.73667	2.45231	1.57133	1.56066	0.788614	0.304529
			106	3.44979	7.30134	2.60506	1.63624	1.5921	0.8132	0.56015
			107	2.19698	5.68601	2.07296	1.4096	1.47061	0.853927	0.106858
			108	2.40152	6.3197	2.35971	1.25686	1.87746	0.75562	0.598894
			109	2.54031	6.2049	2.29059	1.43591	1.59522	0.82914	0.279468
			110	3.03249	6.99916	2.58995	1.55557	1.66495	0.777889	0.186543
			111	3.52923	7.34103	2.65368	1.72057	1.54233	0.822954	0.323367
			112	1.76964	5.03158	1.72904	1.36283	1.26871	0.878385	0.131432
			113	2.41065	5.97782	2.11439	1.49266	1.41653	0.847732	0.209257
			114	2.66724	6.51567	2.39505	1.42057	1.68598	0.789503	0.288725
			115	1.89017	5.26725	1.93489	1.37815	1.40398	0.856135	0.093381
			116	2.78594	6.65728	2.51264	1.45172	1.7308	0.789931	0.170036
			117	3.32378	7.19513	2.66638	1.65069	1.61532	0.806798	0.355761
			118	2.59236	6.25926	2.29537	1.45361	1.57909	0.831495	0.160393
			119	3.28816	7.13469	2.60821	1.58118	1.64953	0.811732	0.114291
			120	2.71929	6.76778	2.43325	1.43655	1.69382	0.746057	0.320286
			121	3.2352	7.04922	2.56764	1.62167	1.58333	0.818142	0.396127
			122	2.0591	5.5401	2.00079	1.44605	1.38362	0.843045	0.071487
			123	2.63619	6.4302	2.42536	1.36818	1.77269	0.801195	0.108362
			124	2.13306	5.56514	2.00671	1.43336	1.4	0.865489	0.217487
			125	2.49466	5.95708	1.92068	1.69059	1.1361	0.883393	0.244731
			126	3.14206	6.89902	2.48082	1.60412	1.54653	0.829564	0.365457
			127	3.44705	7.25556	2.57119	1.78567	1.4399	0.822839	0.3237
			128	3.31921	7.2409	2.69093	1.60184	1.6799	0.795536	0.293699
			129	2.77225	6.4259	2.35041	1.49571	1.57143	0.843672	0.29671
			130	2.21889	5.73608	2.0712	1.43655	1.44179	0.847455	0.151339
			131	2.8736	6.77208	2.50827	1.4096	1.77943	0.787396	0.468591
			132	2.69281	6.40946	2.392	1.48653	1.60912	0.823706	0.162728
			133	2.95213	6.86362	2.53002	1.49571	1.69152	0.78748	0.329343
			134	2.37504	6.28	2.35351	1.31994	1.78304	0.756766	0.291366
			135	2.0381	5.509	1.99347	1.39985	1.42406	0.843897	0.131565
			136	2.33943	5.90701	2.14058	1.47171	1.45448	0.842526	0.151287
			137	2.428	6.17379	2.27499	1.35746	1.67592	0.800488	0.538356
			138	2.13671	5.66527	1.93489	1.53191	1.26306	0.836594	0.165526
			139	2.62706	6.29466	2.3659	1.54082	1.53548	0.833173	0.012057
			140	3.03249	6.91369	2.50427	1.53011	1.63665	0.797241	0.123356
			141	3.20507	7.17439	2.65093	1.59555	1.66145	0.782488	0.092644
			142	2.46179	5.95708	2.12559	1.53191	1.38755	0.871752	0.266309
			143	3.40413	7.45154	2.74734	1.54437	1.77894	0.770415	0.323036
			144	2.68915	6.41554	2.33794	1.53191	1.52617	0.821031	0.100922
			145	2.43896	6.12373	2.27499	1.41541	1.6073	0.817302	0.184518
			146	2.67637	6.22386	2.30133	1.57133	1.46457	0.868234	0.031986
			147	2.71563	6.45523	2.3132	1.56726	1.47595	0.81895	0.236275
			148	2.57684	6.26963	2.31636	1.46175	1.58465	0.823784	0.143781
			149	2.75581	6.61151	2.42083	1.50059	1.61326	0.792243	0.116173
			150	2.95853	6.79711	2.49842	1.57598	1.58532	0.804705	0.286272
			151	2.84713	6.4699	2.26171	1.66665	1.35704	0.854716	0.0396
			152	3.03614	6.82822	2.44896	1.5109	1.62086	0.818309	0.481847
			153	2.7339	6.41983	2.32502	1.47357	1.57781	0.833576	0.300025
			154	3.46805	7.316	2.81043	1.70189	1.65136	0.814231	0.05812
			155	2.98957	6.81785	2.41933	1.62448	1.48929	0.80821	0.278329
			156	2.72659	6.45523	2.38894	1.47543	1.61915	0.822254	0.251952
			157	3.16763	7.17009	2.54298	1.60582	1.5836	0.774274	0.284927
			158	3.48357	7.6121	2.72699	1.76665	1.54359	0.755484	0.475578
			159	3.47718	7.41613	2.64886	1.65124	1.60416	0.794478	0.31816
			160	3.18133	7.08892	2.58182	1.53429	1.68275	0.795533	0.555069
			161	2.43622	5.96316	2.08876	1.53191	1.3635	0.860942	0.288809
			162	3.26351	7.07426	2.55623	1.73536	1.47302	0.81947	0.269817
			163	2.85808	6.62617	2.37629	1.67539	1.41835	0.818011	0.108598
			164	2.0938	5.62557	2.05171	1.31648	1.55848	0.831401	0.255576
			165	2.97679	6.96805	2.59136	1.49266	1.73607	0.770434	0.17876
			166	3.70912	7.63714	2.8921	1.67594	1.72566	0.799132	0.338333
			167	2.3723	6.3551	2.44187	1.30463	1.87169	0.738133	0.100658
			168	2.96035	6.85325	2.58712	1.43655	1.80093	0.792063	0.05893
			169	2.74851	6.5053	2.38894	1.47543	1.61915	0.816154	0.322677
			170	2.37687	5.91738	2.13588	1.4605	1.46243	0.853012	0.062235
			171	2.55858	6.26963	2.34262	1.46175	1.60261	0.817946	0.330422
			172	2.45905	6.34473	2.48633	1.35813	1.83071	0.767627	0.134893
			173	2.38691	6.07795	2.2794	1.43655	1.58673	0.811953	0.10641
			174	2.36226	5.86732	2.04279	1.46175	1.39749	0.862298	0.312911
			175	2.71655	6.53641	2.357	1.43655	1.64074	0.799004	0.267609
			176	2.46544	5.99248	2.16095	1.51029	1.43082	0.862761	0.305698
			177	3.416	7.30563	2.70615	1.65069	1.63941	0.80429	0.166123
			178	2.27094	5.67564	1.96858	1.52892	1.28756	0.885903	0.151029
			179	2.63619	6.45094	2.38473	1.47047	1.62175	0.796052	0.299747
			180	3.05075	6.75741	2.50098	1.70296	1.4686	0.839568	0.114624
			181	3.06262	6.81785	2.47603	1.61093	1.53702	0.827959	0.134497
			182	2.14858	5.81118	2.13673	1.2856	1.66206	0.799529	0.141006
			183	3.07175	7.05959	2.60155	1.50302	1.73088	0.774528	0.447709
			184	2.71107	6.70735	2.51591	1.42057	1.77106	0.757267	0.151983
			185	2.7412	6.49064	2.39085	1.5109	1.5824	0.817667	0.107996
			186	3.13293	6.89295	2.56016	1.5858	1.61443	0.828611	0.033923
			187	2.66176	6.40087	2.33521	1.41089	1.65513	0.816396	0.363731
			188	2.43713	5.88198	2.08394	1.54851	1.34578	0.8852	0.077539
			189	2.57775	6.33007	2.35351	1.43655	1.63831	0.808416	0.209368
			190	3.0891	6.80748	2.4889	1.5967	1.55878	0.837664	0.045126
			191	3.30917	7.05959	2.56408	1.74376	1.47043	0.83439	0.076075
			192	3.58949	7.81845	2.89651	1.51572	1.91098	0.737908	0.242261
			193	2.7622	6.41554	2.34691	1.57655	1.48863	0.843334	0.138229
			194	2.76677	6.3551	2.17905	1.70135	1.28077	0.860871	0.218006
			195	1.93217	5.47359	1.95741	1.37616	1.42237	0.810421	0.28254
			196	2.61154	6.11336	2.12172	1.6949	1.25183	0.878106	0.139827
			197	2.53757	6.30933	2.33442	1.43655	1.62503	0.801056	0.112217
			198	3.24525	7.07426	2.54119	1.63568	1.55359	0.814885	0.062206
			199	2.7129	6.51567	2.42987	1.54082	1.577	0.803017	0.181074
			200	2.7412	6.49064	2.37475	1.53191	1.5502	0.817667	0.170446
			201	2.85443	6.66765	2.44933	1.48099	1.65385	0.806833	0.180602
			202	2.99596	6.72201	2.43625	1.55557	1.56615	0.833198	0.170287
			203	2.64989	6.36976	2.27178	1.51452	1.5	0.820712	0.12145
			204	3.22242	6.90761	2.42423	1.84948	1.31076	0.848664	0.213816
			205	2.29834	6.01752	2.2782	1.34122	1.69861	0.797607	0.102107
			206	3.17585	7.12432	2.57119	1.61093	1.59609	0.78629	0.341576
			207	2.74759	6.51567	2.4129	1.53191	1.5751	0.813288	0.246828
			208	3.13293	7.04922	2.52858	1.53191	1.65061	0.79228	0.398971
			209	2.41613	6.05722	2.16264	1.56901	1.37835	0.827531	0.083081
			210	2.79142	6.70127	2.52533	1.45361	1.73728	0.781126	0.151495
			211	2.40791	6.06758	2.24916	1.36818	1.64391	0.8219	0.163969
			212	2.34034	6.01752	2.26009	1.37948	1.63837	0.812184	0.086403
			213	2.6782	6.22386	2.18323	1.63624	1.3343	0.868826	0.04947
			214	3.23338	7.01989	2.60927	1.64903	1.58231	0.824527	0.254181
			215	3.02975	6.69698	2.33168	1.66281	1.40225	0.848905	0.125433
			216	3.03523	6.90332	2.63295	1.49266	1.76394	0.80036	0.136615
			217	3.07267	6.77208	2.43325	1.78107	1.36618	0.841941	0.020076
			218	3.21055	7.03885	2.56764	1.66226	1.54466	0.814301	0.034326
			219	2.80786	6.67194	2.4129	1.49266	1.61651	0.792649	0.190279
			220	2.95305	6.78245	2.46605	1.55967	1.58114	0.806692	0.361037
			221	2.68642	6.29896	2.27178	1.55557	1.46042	0.850835	0.199157
			222	3.10371	6.87828	2.50427	1.68409	1.48701	0.824387	0.24578
			223	2.54305	6.35939	2.3736	1.43655	1.6523	0.790194	0.041591
			224	2.90557	6.71772	2.42949	1.54851	1.56893	0.809091	0.283243
			225	2.41339	6.00285	2.13588	1.4605	1.46243	0.841632	0.35102
			226	2.86356	6.51137	2.23081	1.64958	1.35235	0.848733	0.175014
			227	2.32208	6.15913	2.24347	1.30253	1.72239	0.769216	0.351545
			228	2.44444	6.10906	2.2057	1.43591	1.5361	0.823076	0.111725
			229	2.81516	7.00775	2.45678	1.49266	1.64591	0.720372	0.412083
			230	2.45357	6.17379	2.26171	1.3808	1.63797	0.808917	0.217362
			231	2.47731	5.91738	2.03023	1.64903	1.23117	0.889059	0.093188
			232	2.65537	6.44057	2.42837	1.41541	1.71566	0.804426	0.34618
			233	3.11832	7.02848	2.58182	1.54909	1.66667	0.793245	0.369471
			234	2.97679	6.81785	2.51591	1.51572	1.65987	0.804754	0.413059
			235	3.08362	6.92835	2.49184	1.61093	1.54683	0.807256	0.179774
			236	3.24159	7.10966	2.61101	1.61093	1.62081	0.805881	0.241037
			237	2.65263	6.27393	2.28421	1.52713	1.49575	0.846852	0.321615
			238	2.65537	6.33436	2.25686	1.58118	1.42732	0.831628	0.130348
			239	3.71185	7.63284	2.85172	1.72269	1.65539	0.800623	0.294592
			240	3.19046	7.18046	2.64575	1.4951	1.76961	0.777603	0.416693
			241	2.85808	6.73238	2.45418	1.50545	1.6302	0.792405	0.371672
			242	3.42513	7.15543	2.57119	1.74586	1.47274	0.840651	0.091326
			243	2.42069	5.96745	2.0628	1.57598	1.30891	0.854225	0.166681
			244	3.28543	6.91798	2.3736	1.81811	1.30553	0.862666	0.143778
			245	2.87178	6.41554	2.19283	1.73062	1.26708	0.876789	0.14004
			246	2.9704	7.01382	2.53146	1.47605	1.71503	0.758779	0.57518
			247	2.8453	6.75312	2.45231	1.48345	1.65311	0.784024	0.062759
			248	3.00053	6.81785	2.45678	1.66884	1.47215	0.811172	0.085741
			249	2.57319	6.22815	2.26292	1.39134	1.62643	0.833609	0.119975
			250	2.68276	6.47597	2.33638	1.45549	1.60522	0.803863	0.383161
			251	2.29742	5.80081	2.04502	1.60582	1.2735	0.857974	0.186959
			252	3.40687	7.25556	2.65987	1.72269	1.54402	0.813248	0.193517
			253	3.34752	7.29526	2.60821	1.56784	1.66357	0.790407	0.376499
			254	2.41339	6.08832	2.25686	1.44605	1.56071	0.818167	0.036603
			255	2.39513	6.05292	2.18783	1.44162	1.51762	0.821502	0.09341
			256	2.22529	5.98211	2.24265	1.34122	1.67211	0.781423	0.106472
			257	2.21707	5.75074	2.0712	1.43655	1.44179	0.842445	0.071588
			258	2.87452	6.69698	2.42724	1.52892	1.58755	0.805411	0.181139
			259	2.79964	6.47597	2.3601	1.5538	1.51892	0.838885	0.287406
			260	2.5951	6.28429	2.29059	1.4686	1.55971	0.825755	0.126449
			261	3.02062	6.86791	2.54979	1.53429	1.66188	0.804741	0.131054
			262	3.33017	7.32029	2.65678	1.56726	1.69517	0.780942	0.355356
			263	3.21238	6.90332	2.45231	1.76199	1.39178	0.847072	0.086329
			264	2.26181	5.74644	2.05215	1.4951	1.37258	0.860732	0.204319
			265	2.5257	6.36976	2.32502	1.33849	1.73705	0.78225	0.173001
			266	2.83343	6.68661	2.4845	1.62448	1.52941	0.796362	0.170044
			267	2.06549	5.70067	2.15588	1.33507	1.6148	0.798694	0.217771
			268	2.37869	6.10299	2.21644	1.44605	1.53276	0.802533	0.231269
			269	2.72203	6.36547	2.3049	1.52533	1.51108	0.844192	0.235467
			270	2.74394	6.6158	2.43887	1.48345	1.64405	0.787807	0.270965
			271	3.05623	6.85755	2.52279	1.70189	1.48235	0.816692	0.221812
			272	3.46531	7.48264	2.75398	1.5725	1.75134	0.777753	0.412177
			273	3.22151	6.97412	2.40266	1.79536	1.33826	0.832319	0.291971
			274	3.31921	7.2055	2.66809	1.61263	1.6545	0.803372	0.223901
			275	2.81425	6.5407	2.3809	1.51572	1.5708	0.826655	0.288113
			276	2.64258	6.34044	2.25645	1.58982	1.41931	0.826039	0.070763
			277	2.26912	5.88198	2.16981	1.3635	1.59136	0.824175	0.075238
			278	2.68824	6.26963	2.11137	1.58982	1.32805	0.859398	0.250192
			279	2.87726	6.87828	2.51591	1.42057	1.77106	0.764238	0.189427
			280	3.08362	7.04922	2.63295	1.53011	1.72076	0.77981	0.179555
			281	2.51657	6.16342	2.31754	1.53191	1.51285	0.832483	0.011651
			282	2.39239	5.99248	2.16644	1.51572	1.42931	0.837197	0.064874
			283	3.17494	6.96375	2.5419	1.69059	1.50356	0.822732	0.078816
			284	2.97496	6.69698	2.3395	1.64403	1.42302	0.833554	0.391697
			285	3.02153	6.92228	2.5998	1.60582	1.61898	0.79239	0.105846
			286	3.21055	7.19513	2.75232	1.53011	1.79877	0.779313	0.334117
			287	3.04162	7.01382	2.56764	1.48653	1.72727	0.776972	0.197771
			288	3.34387	7.19513	2.64161	1.68626	1.56655	0.811674	0.055045
			289	3.38587	7.05959	2.48082	1.74324	1.42311	0.85373	0.175174
			290	2.24172	5.82584	2.12516	1.36818	1.55328	0.829993	0.133556
			291	1.95409	5.59446	2.02618	1.26194	1.60561	0.784579	0.232706
			292	2.80786	6.60721	2.38282	1.57655	1.51141	0.808256	0.331189
			293	2.30655	5.83621	2.03158	1.57133	1.2929	0.850965	0.084524
			294	3.09641	6.80748	2.3786	1.7568	1.35393	0.839644	0.304709
			295	2.91835	6.88865	2.48964	1.42826	1.74313	0.77282	0.548445
			296	3.26351	7.12432	2.62392	1.5967	1.64334	0.807993	0.113925
			297	2.95031	6.89902	2.55623	1.55557	1.64328	0.778937	0.107535
			298	3.03158	6.85325	2.51373	1.56784	1.6033	0.81112	0.276413
			299	3.1028	6.92406	2.58995	1.52174	1.70197	0.813284	0.03158
			300	3.02884	6.74275	2.40835	1.62448	1.48254	0.837166	0.386208
			301	3.04984	6.70305	2.2794	1.81811	1.25372	0.852986	0.13152
			302	2.45722	6.17379	2.18282	1.49266	1.46237	0.810121	0.292184
			303	2.96674	6.60114	2.25686	1.85145	1.21897	0.855564	0.207764
			304	2.89917	6.501	2.2858	1.65069	1.38476	0.862031	0.115902
			305	2.43257	6.09262	2.16981	1.51753	1.42983	0.823506	0.307587
			306	2.49192	6.00285	2.06723	1.62729	1.27035	0.869017	0.170684
			307	2.21159	5.73608	2.00898	1.48837	1.34979	0.844665	0.133827
			308	2.88913	6.62617	2.38473	1.58982	1.5	0.826897	0.110445
			309	2.43987	6.06329	2.24347	1.48653	1.5092	0.833989	0.265016
			310	3.48814	7.59315	2.79741	1.56493	1.78756	0.760256	0.384524
			311	2.96218	6.64691	2.38397	1.67921	1.4197	0.842523	0.065088
			312	3.77212	7.93932	2.70615	1.78567	1.51548	0.752019	0.673095
			313	2.51931	6.17379	2.19782	1.49082	1.47424	0.830593	0.208967
			314	3.27721	7.03456	2.53146	1.70618	1.48371	0.832224	0.191538
			315	2.77134	6.48634	2.30014	1.56493	1.46981	0.827751	0.161191
			316	2.63619	6.32399	2.21644	1.6949	1.30771	0.828332	0.101859
			317	2.87178	6.74275	2.47012	1.5904	1.55315	0.793756	0.277304
			318	2.30199	5.76111	1.98796	1.51029	1.31628	0.871567	0.055436
			319	2.76494	6.69698	2.54979	1.45109	1.75716	0.774709	0.051491
			320	3.71459	7.69328	2.921	1.63568	1.7858	0.788675	0.451221
			321	3.0261	7.00953	2.64334	1.44605	1.82797	0.773955	0.464856
			322	2.80695	6.76778	2.47012	1.43655	1.71949	0.770108	0.235286
			323	2.85352	6.63654	2.31636	1.67539	1.38258	0.814154	0.226639
			324	2.18511	5.64631	2.03158	1.43655	1.41421	0.861298	0.183448
			325	3.17585	6.98879	2.56764	1.71632	1.49602	0.817083	0.1941
			326	2.76586	6.53641	2.36937	1.58176	1.49793	0.813507	0.202025
			327	2.92017	6.69698	2.43625	1.61546	1.50808	0.818203	0.135219
9	W6 5082 (Medicago muricoleptis).jpg	0.042735
			1	4.70259	8.38311	3.03145	2.03023	1.49315	0.840886	0.099919
			2	6.09785	9.63582	3.452	2.26009	1.52737	0.825295	0.205637
			3	5.69334	9.46059	3.52839	2.13673	1.6513	0.799357	0.10491
			4	6.69138	10.1547	3.68733	2.26494	1.62801	0.815438	0.530569
			5	8.31948	11.5179	4.1424	2.6267	1.57703	0.788058	0.430066
			6	8.97054	11.6846	4.22468	2.73635	1.54391	0.825664	0.316227
			7	5.64311	9.15233	3.2864	2.23899	1.46781	0.846574	0.115953
			8	7.44197	11.1596	3.94689	2.44635	1.61338	0.750932	0.445332
			9	6.61742	10.1504	3.65125	2.5419	1.43642	0.807107	0.260638
			10	5.10254	9.37334	3.29916	2.17107	1.5196	0.729807	0.382914
			11	5.47692	9.27928	3.43077	2.03562	1.68537	0.799316	0.238041
			12	8.04098	11.0448	3.96972	2.60155	1.52591	0.828329	0.479933
			13	7.01919	10.4862	3.80794	2.24835	1.69366	0.802157	0.732876
			14	6.47041	10.0632	3.63923	2.29736	1.58409	0.80292	0.617756
			15	6.27591	9.83179	3.54569	2.30133	1.54071	0.815871	0.410532
			16	6.90505	10.405	3.75482	2.35506	1.59436	0.801473	0.081928
			17	7.0475	10.5821	3.92136	2.23081	1.75781	0.79087	0.132799
			18	8.79522	11.6785	4.28563	2.63607	1.62576	0.81037	0.469088
			19	8.19987	11.543	4.22403	2.52279	1.67435	0.773361	0.459017
			20	8.33957	11.4385	4.18581	2.517	1.66302	0.800965	0.548326
			21	3.69085	7.81415	2.71424	2.00307	1.35504	0.759579	0.369846
			22	3.87622	7.68291	2.59523	1.91973	1.35187	0.825214	0.132271
			23	8.88471	11.8641	4.37566	2.62357	1.66782	0.793202	0.40831
			24	6.80278	10.3256	3.74898	2.33442	1.60595	0.801792	0.395416
			25	4.79756	8.48324	3.08874	2.03158	1.52036	0.837735	0.211614
			26	3.5548	7.64751	2.65815	1.86325	1.42662	0.763809	0.419461
			27	6.63659	10.0839	3.57876	2.39695	1.49304	0.820158	0.430979
			28	5.66229	9.43985	3.43822	2.07472	1.65719	0.798495	0.284992
			29	5.97366	9.60649	3.40217	2.252	1.51073	0.813432	0.061514
			30	6.64664	10.1737	3.713	2.27138	1.63469	0.806969	0.307035
			31	6.77722	10.1486	3.65425	2.34691	1.55705	0.826886	0.115253
			32	6.98906	10.4819	3.78027	2.38894	1.5824	0.799368	0.245006
			33	6.32157	9.95266	3.59835	2.21891	1.62167	0.801966	0.474988
			34	5.48332	9.14196	3.32837	2.12516	1.56617	0.824469	0.356666
			35	8.60803	11.6535	4.10364	2.63503	1.55734	0.796533	0.473302
			36	9.68187	12.2078	4.38358	2.7563	1.59039	0.81639	0.739544
			37	7.32783	10.6425	3.92252	2.44896	1.60171	0.813015	0.352284
			38	7.46936	10.5967	3.77059	2.60821	1.44566	0.835893	0.254646
			39	3.8333	7.62855	2.62392	2.13673	1.22801	0.827749	0.179762
			40	4.07893	7.89533	2.86354	1.85539	1.54336	0.822273	0.275333
			41	7.20273	10.7323	3.87851	2.392	1.62145	0.785824	0.347755
			42	6.30056	10.0338	3.56777	2.26816	1.57298	0.786421	0.242839
			43	5.02128	8.85623	3.24896	2.02708	1.60278	0.804501	0.492963
			44	6.27134	9.80676	3.62666	2.24591	1.61478	0.819445	0.542678
			45	5.12994	8.81045	3.21761	2.03023	1.58485	0.830473	0.424888
			46	5.47419	9.23351	3.42438	2.10444	1.62722	0.806856	0.35245
			47	2.95213	6.72808	2.29537	1.77901	1.29025	0.819527	0.430403
			48	5.56641	9.24387	3.37144	2.08876	1.61409	0.81861	0.279101
			49	4.30904	8.2018	2.90659	1.93772	1.5	0.804955	0.272529
			50	8.43819	11.4471	4.18734	2.56016	1.63558	0.809221	0.454427
			51	8.50394	11.5033	4.12849	2.63295	1.56801	0.807585	0.320272
			52	4.59667	8.60411	3.12197	1.94619	1.60415	0.780263	0.371309
			53	7.11051	10.4508	3.81489	2.3736	1.60722	0.818107	0.341854
			54	5.69608	9.32934	3.35678	2.16644	1.54944	0.8224	0.203753
			55	7.5552	10.8531	3.83851	2.48927	1.54202	0.80602	0.561735
			56	5.59746	9.2732	3.32809	2.25645	1.47492	0.817977	0.267451
			57	8.89475	11.6095	4.16307	2.66809	1.56031	0.829314	0.154607
			58	7.71591	10.9239	3.88039	2.57297	1.50814	0.812529	0.551082
			59	3.99766	7.89962	2.84113	1.96068	1.44906	0.805014	0.228029
			60	5.71068	9.46488	3.47073	2.17107	1.59862	0.801065	0.142641
			61	5.35091	9.02287	3.03506	2.2878	1.32663	0.82594	0.41855
			62	4.51449	8.49791	3.19625	2.00898	1.59098	0.785588	0.076609
			63	4.87791	8.66277	2.79054	2.73034	1.02205	0.816828	0.316909
			64	8.48019	11.4618	4.16789	2.57119	1.62099	0.811169	0.080087
			65	7.58716	11.17	3.92834	2.45975	1.59705	0.764161	0.217207
			66	7.96702	11.4618	4.03271	2.58182	1.56196	0.762081	0.416562
			67	6.87492	10.3507	3.70118	2.39657	1.54436	0.80638	0.421152
			68	6.76626	10.2488	3.7358	2.38473	1.56655	0.809497	0.448402
			69	6.7973	10.2341	3.67468	2.37514	1.54714	0.815543	0.540812
			70	8.22087	11.4972	4.19061	2.48927	1.68347	0.781528	0.676738
			71	5.83396	9.47525	3.41557	2.16981	1.57413	0.816567	0.314384
			72	8.12773	11.347	4.04447	2.61625	1.5459	0.793265	0.283959
			73	8.33409	11.3409	4.09205	2.58677	1.58191	0.814278	0.30737
			74	5.91066	9.48991	3.46335	2.26009	1.53239	0.824748	0.190778
			75	4.60398	8.37703	2.81465	2.37475	1.18524	0.824447	0.062512
			76	9.07099	12.0264	4.1856	2.72699	1.53488	0.788116	0.515064
			77	7.44928	10.7383	3.91226	2.39657	1.63244	0.811803	0.350456
			78	7.02193	11.2597	3.85679	2.4775	1.55672	0.696001	0.190514
			79	4.81582	8.72499	3.13015	2.06899	1.51289	0.79497	0.25573
			80	6.09694	9.83179	3.49511	2.3132	1.51094	0.792604	0.279398
			81	4.62407	8.56264	2.81043	2.52388	1.11354	0.792536	0.345469
			82	8.43454	11.3409	4.16263	2.62183	1.58768	0.824091	0.140895
			83	7.21734	10.8678	3.95959	2.45418	1.61341	0.7679	0.489274
			84	6.04763	9.85253	3.56213	2.12559	1.67583	0.782888	0.45032
			85	7.94419	10.9947	3.96788	2.54765	1.55747	0.825828	0.172644
			86	8.07111	11.5912	4.1856	2.46568	1.69754	0.754889	0.429606
			87	9.15956	11.966	4.32191	2.67732	1.61427	0.80387	0.624771
			88	6.95801	10.7323	3.77446	2.37475	1.58941	0.759125	0.576887
			89	7.89123	11.151	3.91226	2.57722	1.51802	0.797491	0.229208
			90	8.42267	11.4636	4.15846	2.64299	1.57339	0.805416	0.078287
			91	9.01255	12.1473	4.34992	2.74069	1.58716	0.767532	0.683288
			92	5.17012	8.71032	3.02904	2.17779	1.39088	0.856331	0.221397
			93	4.01593	7.69328	2.65987	2.18282	1.21855	0.852653	0.145546
			94	7.44836	10.7426	3.86436	2.56479	1.50669	0.811054	0.432324
			95	6.91601	10.4465	3.85513	2.38473	1.61659	0.796384	0.504599
			96	4.62955	8.68958	3.11113	1.949	1.59627	0.77046	0.447378
			97	5.04319	9.42518	3.36629	2.29059	1.46961	0.713404	0.262671
			98	7.45293	10.6822	3.83232	2.4966	1.53502	0.82076	0.410787
			99	8.05742	11.0094	4.07618	2.63988	1.54408	0.835369	0.145485
			100	5.4614	9.1981	3.20282	2.30133	1.39172	0.81118	0.433081
			101	7.84375	11.2658	4.11009	2.54298	1.61625	0.77662	0.397536
			102	7.00185	10.3403	3.7863	2.3659	1.60037	0.822915	0.114367
			103	6.88496	10.1694	3.61228	2.48082	1.45608	0.83661	0.34571
			104	8.8217	11.7096	4.19148	2.70311	1.55061	0.808497	0.234606
			105	6.92149	10.4404	3.77156	2.3659	1.59414	0.797942	0.639917
			106	8.74409	11.5076	4.09651	2.82599	1.44959	0.829771	0.17433
			107	7.85927	11.1907	4.03158	2.47603	1.62824	0.788636	0.549459
			108	7.74787	10.949	3.93925	2.39505	1.64475	0.812168	0.594431
			109	8.42906	11.2762	4.03294	2.70615	1.49028	0.833038	0.378902
			110	8.91302	11.8305	4.2344	2.69093	1.57358	0.800259	0.3308
			111	9.3431	12.2035	4.4267	2.71928	1.62789	0.788379	0.610597
			112	6.98084	10.5509	3.63923	2.47308	1.47154	0.788015	0.39662
			113	5.72164	9.57968	3.27248	2.33168	1.40348	0.783482	0.421551
			114	7.71682	11.3055	3.97455	2.56408	1.55009	0.758697	0.319319
			115	8.77513	11.6638	4.24345	2.70278	1.57003	0.810553	0.220841
			116	7.38992	11.0051	4.04018	2.3736	1.70213	0.766763	0.061881
			117	4.8076	8.69995	3.09966	2.03158	1.52574	0.798187	0.456149
			118	6.20651	9.76706	3.52036	2.3049	1.52734	0.817579	0.410501
			119	9.95854	12.8164	4.56541	2.66775	1.71133	0.761857	0.679074
			120	7.91771	11.2114	3.89237	2.6763	1.45439	0.791564	0.280122
			121	9.65813	12.7145	4.59671	2.71794	1.69125	0.750766	0.408171
			122	5.7746	9.65656	3.34997	2.22097	1.50834	0.778193	0.07768
			123	5.0505	8.78542	3.21846	2.04502	1.5738	0.822278	0.060008
			124	7.57437	10.728	3.73164	2.72599	1.36891	0.827032	0.180111
			125	4.70259	8.22683	2.69093	2.32384	1.15797	0.873136	0.141896
			126	7.13425	10.5216	3.79353	2.4129	1.57219	0.809828	0.072801
			127	4.4734	8.54368	3.08549	1.98291	1.55604	0.770119	0.372303
			128	8.12407	11.3262	4.13202	2.56479	1.61106	0.795814	0.25243
			129	7.7707	11.5576	4.10342	2.45418	1.67202	0.731026	0.572076
			130	8.14416	11.7536	4.11963	2.56408	1.60667	0.740824	0.281803
			131	6.23756	9.88793	3.52399	2.33638	1.50831	0.801703	0.39812
			132	6.91875	10.3653	3.59708	2.47308	1.4545	0.809226	0.364204
			133	6.56902	10.0485	3.55418	2.3786	1.49423	0.817538	0.30948
			134	7.9798	10.9783	3.92834	2.54442	1.5439	0.832017	0.105053
			135	7.43193	10.7426	3.68857	2.64886	1.39251	0.809264	0.562833
			136	5.89422	9.54606	3.4062	2.39085	1.42468	0.812809	0.066101
			137	9.6426	12.5893	4.36249	2.78596	1.56589	0.764538	0.725393
			138	7.45384	10.728	3.89284	2.41933	1.60906	0.813871	0.082276
			139	8.56512	11.764	4.3162	2.48927	1.73392	0.777743	0.507817
			140	5.3847	9.18344	3.29085	2.16264	1.52168	0.802344	0.139886
			141	9.27005	12.1119	4.16307	2.89494	1.43805	0.794084	0.448458
			142	8.66738	11.6992	4.14878	2.60506	1.59259	0.795762	0.469517
			143	8.35144	11.6077	3.9906	2.69093	1.48298	0.778897	0.431193
			144	6.23939	9.53998	3.3333	2.45231	1.35925	0.861503	0.146525
10	W6 5085 (Medicago orbicularis).jpg	0.042735
			1	3.91731	7.55167	2.47603	2.11094	1.17295	0.8632	0.16316
			2	4.29078	8.08093	2.65712	2.12172	1.25234	0.825702	0.112689
			3	6.01567	9.37941	3.05934	2.58182	1.18495	0.859296	0.284268
			4	3.868	7.537	2.47308	2.06767	1.19607	0.855655	0.208434
			5	3.67715	7.39717	2.47012	1.93489	1.27662	0.844482	0.218901
			6	4.41131	7.97472	2.57332	2.26534	1.13595	0.871658	0.273536
			7	2.60423	6.14876	1.97968	1.72057	1.1506	0.865595	0.276465
			8	3.50183	7.29097	2.40608	1.94619	1.2363	0.827819	0.235867
			9	2.31386	5.97175	2.11137	1.49571	1.41161	0.81535	0.200559
			10	2.98135	6.766	2.2057	1.99209	1.10723	0.818388	0.15614
			11	3.59315	7.2409	2.3132	2.09531	1.10399	0.861192	0.180503
			12	3.52923	7.28489	2.49184	1.93631	1.2869	0.835687	0.247605
			13	4.91992	8.41851	2.6763	2.36937	1.12954	0.872363	0.279573
			14	4.82221	8.352	2.5998	2.50427	1.03815	0.868711	0.153559
			15	4.4597	8.07056	2.75	2.2878	1.20203	0.860416	0.126673
			16	4.23873	7.86422	2.58182	2.29537	1.12479	0.86126	0.32644
			17	3.13841	6.80748	2.16264	2.00898	1.07649	0.851034	0.168369
			18	3.02153	6.79282	2.22097	1.86912	1.18824	0.822882	0.112633
			19	4.59119	8.30623	2.66193	2.38894	1.11427	0.836234	0.320089
			20	3.6799	7.316	2.32502	2.07692	1.11945	0.863968	0.373981
			21	3.65798	7.33674	2.36937	1.94243	1.21979	0.853975	0.118871
			22	3.23155	6.92835	2.33794	1.7974	1.30074	0.845982	0.26115
			23	3.69268	7.62247	2.4775	2.16644	1.14358	0.798655	0.080858
			24	3.99218	7.60781	2.49184	2.08876	1.19297	0.866764	0.224519
			25	2.94209	6.5407	2.16644	1.84106	1.17673	0.864206	0.176841
			26	4.45057	7.97043	2.50827	2.33286	1.07519	0.880365	0.251548
			27	3.22516	6.79711	2.26171	1.93631	1.16805	0.877228	0.30873
			28	4.04149	7.67254	2.47308	2.07956	1.18923	0.862727	0.144904
			29	3.96662	7.537	2.49184	2.18407	1.14091	0.87747	0.257434
			30	4.25973	8.01012	2.57297	2.27138	1.13278	0.834283	0.311657
			31	4.34374	8.11026	2.55051	2.20612	1.15611	0.829859	0.427361
			32	4.14376	7.80808	2.61241	2.03158	1.2859	0.854115	0.173832
			33	5.08702	8.52901	2.73301	2.47308	1.10511	0.878771	0.315334
			34	4.66059	8.29764	2.69804	2.22097	1.2148	0.850632	0.230088
			35	3.99127	7.71831	2.58182	2.16095	1.19476	0.841931	0.177933
			36	4.08715	7.87888	2.59593	2.041	1.27189	0.827372	0.143264
			37	4.63502	8.14136	2.59945	2.29736	1.13149	0.878754	0.212932
			38	4.83408	8.34771	2.64886	2.51373	1.05376	0.871746	0.174967
			39	4.16476	7.90999	2.64334	2.21644	1.1926	0.836466	0.326851
			40	2.78686	6.52604	2.10834	1.74376	1.20907	0.822291	0.147199
			41	3.96022	7.53271	2.40684	2.23081	1.07891	0.877056	0.214989
			42	4.52728	8.0913	2.64334	2.2758	1.1615	0.868981	0.097028
			43	4.41405	8.00583	2.56444	2.33442	1.09853	0.865435	0.077179
			44	4.70442	8.21217	2.64161	2.38167	1.10914	0.876598	0.040491
			45	4.36017	7.85992	2.50427	2.37014	1.05659	0.886905	0.229408
			46	3.81869	7.57241	2.42083	2.11094	1.14681	0.836867	0.17054
			47	3.39135	7.12432	2.3736	1.91354	1.24043	0.839644	0.360396
			48	4.50171	8.10596	2.6267	2.357	1.11443	0.86095	0.171185
			49	3.69724	7.32029	2.3539	2.04279	1.1523	0.867023	0.047264
			50	4.04697	7.76408	2.52858	2.12559	1.18959	0.843644	0.193967
			51	3.12745	6.84288	2.22097	2.03023	1.09395	0.839311	0.274555
			52	4.77656	8.3166	2.65712	2.56159	1.0373	0.867828	0.252579
			53	4.90622	8.62915	2.71626	2.33442	1.16357	0.827983	0.280538
			54	3.80043	7.62247	2.44896	2.25807	1.08454	0.821959	0.537299
			55	4.28804	7.99975	2.54872	2.39467	1.06433	0.842006	0.222748
			56	4.10998	7.70365	2.70278	2.02708	1.33333	0.870275	0.189029
			57	4.25973	7.82452	2.56016	2.29059	1.11768	0.874332	0.159067
			58	4.58206	8.14136	2.60155	2.42536	1.07265	0.868713	0.19818
			59	4.67703	8.2415	2.66227	2.35157	1.13212	0.865302	0.144793
			60	3.08819	6.78245	2.14611	1.88663	1.13754	0.843609	0.126618
			61	4.52819	8.14566	2.63746	2.44635	1.07812	0.857594	0.296237
			62	4.38665	8.07056	2.60681	2.26292	1.15197	0.846323	0.260011
			63	4.57932	8.2018	2.59945	2.44635	1.06258	0.855446	0.19642
			64	4.33552	8.01442	2.80946	2.19782	1.27829	0.848217	0.272146
			65	3.32195	7.02419	2.29059	1.95741	1.17021	0.846078	0.107931
			66	2.85626	6.47597	2.08745	1.85736	1.12388	0.855849	0.182706
			67	3.55662	7.28489	2.45418	2.08657	1.17618	0.842173	0.300753
			68	4.74734	8.43747	2.70446	2.26494	1.19406	0.837984	0.353578
			69	3.60411	7.27023	2.34262	2.07296	1.13009	0.856863	0.098924
			70	3.75203	7.49123	2.45231	2.2222	1.10355	0.840175	0.275772
			71	4.94914	8.44784	2.85172	2.35157	1.21269	0.871462	0.064729
			72	3.4434	7.17009	2.42536	1.81408	1.33696	0.84168	0.181977
			73	3.32469	7.09929	2.30925	1.91545	1.20559	0.828955	0.280014
			74	4.41679	8.06626	2.66501	2.17779	1.22372	0.853044	0.238443
			75	3.36578	7.03885	2.3395	1.81961	1.28571	0.853673	0.391097
			76	2.08101	5.4339	1.79689	1.56726	1.14652	0.88565	0.103268
			77	4.07437	7.67861	2.50827	2.07296	1.20999	0.868368	0.1441
			78	4.05336	7.80378	2.53146	2.11094	1.19921	0.836402	0.198882
			79	4.0771	7.76838	2.4775	2.12516	1.16579	0.848987	0.232512
			80	4.52545	8.14136	2.63988	2.25807	1.16909	0.85798	0.224758
			81	4.56928	8.36237	2.66638	2.24591	1.18722	0.821105	0.329676
			82	4.28164	7.99546	2.6267	2.16644	1.21245	0.841654	0.261738
			83	4.44509	8.02049	2.54011	2.32227	1.0938	0.868338	0.097221
			84	4.38939	8.34593	2.65093	2.3809	1.11341	0.791891	0.167149
			85	5.50249	8.95206	2.8036	2.53002	1.10813	0.862825	0.178184
			86	4.07345	7.78912	2.53687	2.19283	1.15689	0.843715	0.3258
			87	3.41052	7.28489	2.38282	2.07472	1.1485	0.807578	0.252733
			88	3.72464	7.47657	2.50098	2.07472	1.20545	0.837316	0.369392
			89	4.79847	8.64381	2.66535	2.54478	1.04738	0.807054	0.387934
			90	3.28086	6.85755	2.1999	2.14186	1.0271	0.876718	0.308667
			91	3.44705	7.19942	2.41517	1.88663	1.28015	0.835722	0.304779
			92	4.81582	8.51864	2.70615	2.34106	1.15595	0.833949	0.249418
			93	4.02232	7.60351	2.47308	2.16222	1.14377	0.874294	0.073369
			94	4.54188	8.14136	2.5655	2.31636	1.10756	0.861096	0.124791
			95	4.07437	7.58707	2.58006	2.15969	1.19464	0.88945	0.18726
			96	4.08258	7.71831	2.46679	2.11439	1.16667	0.861192	0.306457
			97	3.23886	6.85755	2.2222	1.85736	1.19643	0.865494	0.259068
			98	2.1285	5.78185	2.01579	1.39985	1.44001	0.800109	0.413866
			99	4.77017	8.37703	2.68379	2.50427	1.07169	0.854206	0.189632
			100	5.8093	9.10834	2.9795	2.63503	1.13072	0.879945	0.119457
			101	3.98214	7.80378	2.54765	2.03158	1.25402	0.821705	0.188305
			102	4.11363	7.83918	2.55587	2.15079	1.18834	0.841188	0.157898
			103	4.89527	8.66455	2.81206	2.46012	1.14306	0.819396	0.259519
			104	2.61154	6.11336	2.00898	1.74009	1.15453	0.878106	0.052755
			105	3.82873	7.53271	2.48633	2.16095	1.15057	0.847935	0.193608
			106	2.85078	6.47597	2.16981	1.76665	1.2282	0.854207	0.129049
			107	3.36121	7.02848	2.27178	1.96068	1.15867	0.855033	0.204786
			108	4.35104	7.99546	2.84113	2.13673	1.32966	0.855296	0.203272
			109	2.60515	6.18846	2.01579	1.76665	1.14102	0.854825	0.251596
			110	4.33643	7.89533	2.59593	2.3659	1.09723	0.874183	0.128466
			111	4.22777	7.88496	2.56764	2.29736	1.11765	0.854521	0.208601
			112	3.79312	7.41613	2.50827	2.12688	1.17932	0.866666	0.340543
			113	5.2249	8.63344	2.71794	2.68379	1.01272	0.880887	0.303839
			114	4.6752	8.34771	2.61835	2.42724	1.07873	0.843094	0.162981
			115	4.51997	8.15603	2.55587	2.46086	1.03861	0.853862	0.354787
			116	3.42605	7.14506	2.35157	2.041	1.15217	0.843318	0.038943
			117	4.34465	8.43925	2.70446	2.11094	1.28117	0.766579	0.442978
			118	5.32169	8.78113	2.78858	2.695	1.03472	0.86728	0.160827
			119	4.55832	8.2769	2.64886	2.25524	1.17454	0.836141	0.227272
			120	4.96101	8.47895	2.75697	2.52713	1.09095	0.867154	0.170274
			121	3.30095	7.07855	2.30133	1.9078	1.20627	0.827865	0.33534
			122	4.43688	8.08093	2.58712	2.24265	1.1536	0.853817	0.228432
			123	3.73012	7.41184	2.32502	2.05171	1.13321	0.853258	0.232588
			124	3.36121	6.91369	2.30133	1.93489	1.18938	0.883663	0.061701
			125	4.90896	8.37703	2.71794	2.47012	1.10032	0.879061	0.428423
			126	3.76208	7.47227	2.49842	1.96997	1.26825	0.846704	0.12853
			127	3.56302	7.30134	2.40835	2.02618	1.18862	0.839891	0.227894
			128	5.67325	9.02109	2.86609	2.59593	1.10407	0.876039	0.245295
			129	3.89539	7.62855	2.46272	2.03562	1.20981	0.841157	0.478942
			130	2.98227	6.5761	2.18282	1.89676	1.15081	0.866601	0.042423
			131	5.20025	8.68529	2.75796	2.62357	1.05122	0.866294	0.170661
			132	3.83513	7.57241	2.46272	2.12903	1.15673	0.840469	0.504311
			133	4.54736	8.19143	2.695	2.16644	1.24397	0.851628	0.228214
			134	3.58767	7.28489	2.41895	2.11094	1.14591	0.849525	0.447462
			135	3.55571	7.316	2.39657	2.03023	1.18044	0.834812	0.168785
			136	3.20781	6.97842	2.30133	1.84106	1.25	0.82776	0.409567
			137	4.01684	7.88925	2.66638	2.0712	1.28736	0.811003	0.419455
			138	4.44966	8.131	2.70311	2.21603	1.2198	0.845764	0.174199
			139	4.5985	8.2769	2.66638	2.26171	1.17892	0.84351	0.289478
			140	3.3183	7.02419	2.28421	1.87887	1.21574	0.845148	0.198562
			141	3.04801	6.62617	2.26534	1.80348	1.25609	0.872371	0.053445
			142	3.44796	7.41613	2.5246	1.84898	1.3654	0.787802	0.06738
			143	3.35482	7.10966	2.24835	2.03068	1.10719	0.83403	0.343961
			144	4.2369	7.82882	2.61486	2.09531	1.24796	0.868693	0.082264
			145	4.7583	8.65847	2.81433	2.42046	1.16273	0.797588	0.355993
			146	3.82234	7.62247	2.4889	2.04279	1.21839	0.826699	0.25762
			147	3.98671	7.55774	2.45678	2.19741	1.11803	0.877081	0.116457
			148	3.20781	6.89295	2.21768	1.93111	1.14839	0.848415	0.161746
			149	2.82704	6.40517	2.24062	1.65951	1.35017	0.865925	0.221733
			150	2.99322	6.84718	2.21644	2.00307	1.10652	0.80228	0.36742
			151	3.73286	7.36607	2.3659	2.09574	1.12891	0.86453	0.195776
			152	3.89539	7.60781	2.53687	2.09792	1.20923	0.845749	0.226147
			153	3.85887	7.62247	2.47603	2.11094	1.17295	0.834599	0.163129
			154	4.74825	8.34771	2.60821	2.56764	1.0158	0.856267	0.141138
			155	4.33187	8.07056	2.69093	2.15079	1.25114	0.835752	0.124828
			156	3.54384	7.2055	2.30133	2.08876	1.10177	0.857741	0.116019
			157	4.29534	7.97043	2.60996	2.12301	1.22937	0.849659	0.216637
			158	4.06249	7.76838	2.47308	2.33794	1.0578	0.845944	0.22224
			159	3.90635	7.65788	2.51881	2.03158	1.23983	0.837075	0.201308
			160	3.73834	7.42221	2.54442	1.97182	1.29039	0.85275	0.498504
			161	3.55206	7.19513	2.3601	2.01579	1.17081	0.862209	0.354466
			162	4.10267	7.80378	2.47308	2.3786	1.03972	0.846577	0.230093
			163	4.14468	7.85385	2.52713	2.16222	1.16877	0.844375	0.308297
			164	3.90452	7.56633	2.52388	2.17947	1.15803	0.857052	0.073029
			165	4.30813	8.02049	2.63988	2.16264	1.22067	0.841581	0.263068
			166	4.95188	8.47895	2.7616	2.43625	1.13354	0.865558	0.05182
			167	3.13932	6.73238	2.20777	1.85539	1.18992	0.87038	0.318545
			168	4.21225	7.88925	2.52713	2.21644	1.14017	0.850456	0.149249
			169	4.00314	7.82882	2.54298	2.29537	1.10787	0.820765	0.261193
			170	4.22412	8.13529	2.64299	2.24916	1.1751	0.802047	0.315316
			171	2.8873	6.57003	2.23899	1.64459	1.36143	0.840557	0.11343
			172	4.18485	7.75371	2.54979	2.19741	1.16036	0.874723	0.060664
			173	4.72542	8.47895	2.81141	2.21644	1.26843	0.825975	0.317214
			174	4.18851	8.01012	2.81465	2.00898	1.40103	0.820334	0.550782
			175	4.14194	7.96435	2.61625	2.24916	1.16322	0.820564	0.29426
			176	3.46805	7.07426	2.25645	2.06546	1.09247	0.87083	0.239933
			177	4.17846	7.70794	2.45678	2.19741	1.11803	0.88379	0.218305
			178	4.4177	8.12063	2.68957	2.24347	1.19884	0.841835	0.158369
[truncated: 83,652 more rows]
